# Supplementary material for: Transcriptomic and alternative splicing reprogramming by low-dose gamma irradiation in tomato under ToBRFV infection
Source: Biochem Biophys Rep. 2026 May 19;46:102626. doi: 10.1016/j.bbrep.2026.102626 (PMC13213220; doi:10.1016/j.bbrep.2026.102626)
Supplement: Supplementary file 1 — Additional file 1. Genes exhibiting alternative splicing events in tomato plants treated with gamma and infected with ToBRFV. Multimedia component. 1 [file mmc1.xlsx]

## Sheet: Sheet1
Gene	Chromosome	Region	New 5 sequence	New 3 sequence	Splicing description	ConditionPresence
gene:Solyc01g014490.3	1	complement(join(13909775..13909918,13910163..13910337,13910417..13910511,13910584..13910722,13910928..13910941))	No	No	Alternative acceptor/donor, Alternative acceptor/donor	Gamma only
gene:Solyc01g049680.3	1	complement(join(45777529..45777678,45777768..45778004,45778099..45778245))	No	Yes	Alternative acceptor/donor, Alternative acceptor/donor	Gamma only
gene:Solyc01g056690.3	1	complement(join(55914895..55915086,55916327..55916422,55920575..55920679,55920761..55920980,55921079..55921148,55921251..55921782,55923882..55923933,55926779..55927002,55927123..55927190,55928258..55928424,55929575..55929692,55929774..55929888))	No	Yes	Alternative acceptor/donor, Alternative acceptor/donor	Gamma only
gene:Solyc01g079340.3	1	join(78294312..78294354,78295899..78296327,78297742..78298116,78298279..78298491,78299208..78299579,78300152..78300395,78300469..78300616,78300814..78301185)	No	No	Alternative acceptor/donor	Both
gene:Solyc01g079450.3	1	complement(join(78364484..78364786,78365012..78365149,78365275..78365424,78365508..78365568,78367634..78367699,78367819..78368277,78368353..78368652,78369411..78369539,78370206..78370709,78370805..78370914,78371109..78371154,78371282..78371392,78371680..78371899,78373218..78373551))	No	No	Alternative acceptor/donor	Gamma only
gene:Solyc01g079600.3	1	complement(join(78564876..78565451,78565567..78565983,78566155..78566214,78566477..78567007,78567572..78568177))	No	No	Alternative acceptor/donor, Alternative acceptor/donor	Gamma only
gene:Solyc01g080860.3	1	complement(join(80030579..80030946,80032379..80032482,80032878..80033003,80033588..80033715))	No	No	Alternative acceptor/donor, Alternative acceptor/donor, Alternative acceptor/donor, Alternative acceptor/donor	Gamma only
gene:Solyc01g081030.3	1	complement(join(80183003..80183222,80184810..80184946,80185029..80185211,80187675..80187766,80189751..80189945,80190056..80190122,80190625..80190867,80191010..80191210,80192003..80192390,80193143..80193270))	No	No	Alternative acceptor/donor, Alternative acceptor/donor	Gamma only
gene:Solyc01g081430.3	1	join(80499127..80499233,80500325..80500733)	No	No	Alternative acceptor/donor	Both
gene:Solyc01g088100.3	1	join(82835967..82837048,82837145..82837324,82837417..82837602,82837692..82837786,82837890..82838132,82838271..82838430,82838612..82838830,82839105..82839135)	Yes	No	Alternative acceptor/donor, Alternative acceptor/donor	Gamma only
gene:Solyc01g088700.3	1	complement(join(83319586..83319913,83320014..83320208,83321041..83324153,83324228..83324656,83324811..83325575,83325763..83325819,83325921..83325994,83326156..83326323,83326533..83326642,83326762..83326937))	No	Yes	Alternative acceptor/donor	Gamma only
gene:Solyc01g091770.3	1	join(85223481..85223639,85224566..85224666,85225057..85225342)	No	No	Alternative acceptor/donor, Alternative acceptor/donor	Gamma only
gene:Solyc01g095020.3	1	join(86260299..86260366,86260451..86260549,86260699..86260910,86264350..86264540,86264684..86264789,86264890..86265209,86269530..86269937,86270728..86270809,86270903..86272387,86273276..86273427)	No	No	Alternative acceptor/donor	Gamma only
gene:Solyc01g095470.3	1	join(86592200..86592310,86592543..86592617,86593027..86593083,86593177..86593340,86593811..86593945,86594413..86594515,86596034..86596133,86596346..86596524)	No	No	Alternative acceptor/donor, Alternative acceptor/donor	Gamma only
gene:Solyc01g096270.3	1	join(87220590..87220667,87225122..87225188,87225271..87225521)	No	No	Alternative acceptor/donor, Alternative acceptor/donor	Both
gene:Solyc01g096540.3	1	complement(join(87484472..87484476,87484549..87484558,87484643..87484810,87485226..87485321,87485466..87485561,87485642..87485719,87486334..87486440,87486592..87486696,87488435..87488516,87490643..87490821,87491435..87491552,87492196..87492267,87492574..87492666,87492953..87493108,87493206..87493391,87495446..87495526,87495692..87495766,87496147..87496377,87497313..87497414,87498117..87498326,874…	No	Yes	Alternative acceptor/donor	Gamma only
gene:Solyc01g098000.3	1	join(88514073..88514158,88514258..88514374,88514520..88514610,88514827..88514953,88515177..88515290,88515497..88515657)	No	No	Alternative acceptor/donor	Gamma only
gene:Solyc01g100050.3	1	join(90027145..90027224,90028133..90028312,90028414..90028527,90029826..90029984,90030582..90030756,90030887..90031019,90031561..90031676,90031811..90031946,90032091..90032200,90032476..90032545,90032618..90032691,90032805..90032900,90032979..90033071,90033887..90034014,90034128..90034362,90034520..90034687,90034779..90034862,90035001..90035153,90035237..90035347,90035443..90035622,90035708..9003…	No	No	Alternative acceptor/donor	Gamma only
gene:Solyc01g102370.3	1	join(91079929..91079931,91080051..91080101,91080760..91080879,91080951..91081035,91081327..91081408,91082355..91082469,91082561..91082617,91082707..91082753,91082951..91083002,91083802..91083960)	No	No	Alternative acceptor/donor, Alternative acceptor/donor	Gamma only
gene:Solyc01g102970.3	1	join(91489494..91489733,91490127..91490260,91491719..91491776,91492888..91493103,91493804..91494079,91494730..91494864,91494951..91495076,91497393..91497437,91497662..91497775,91498760..91498902,91499031..91499154,91499659..91499724)	Yes	No	Alternative acceptor/donor, Alternative acceptor/donor	Gamma only
gene:Solyc01g102990.3	1	join(91521136..91521849,91521920..91521981,91522438..91522538,91522827..91522882)	Yes	No	Alternative acceptor/donor, Alternative acceptor/donor, Alternative acceptor/donor	Gamma only
gene:Solyc01g104040.3	1	complement(join(92397515..92397688,92397803..92397955,92398713..92398773,92398867..92398910,92399009..92399149,92399284..92399442,92399541..92399643,92399987..92400045,92400156..92400251,92400371..92400723,92400904..92400992,92401077..92401207,92401315..92401371,92402539..92402686,92403905..92404006,92404781..92404926,92405108..92405176,92405821..92406031,92406139..92406251,92406410..92406504,924…	No	Yes	Alternative acceptor/donor, Alternative acceptor/donor, Alternative acceptor/donor	Gamma only
gene:Solyc01g104920.3	1	complement(join(93138468..93138608,93138797..93138862,93139535..93139657,93140604..93140633))	No	Yes	Alternative acceptor/donor, Alternative acceptor/donor	Gamma only
gene:Solyc01g105100.3	1	complement(join(93260067..93260155,93261068..93261134,93261736..93261828,93261916..93261969,93262668..93262719,93264190..93264257,93264368..93264547,93265049..93265141,93265370..93265450,93265838..93265918,93266035..93266118,93266345..93266418,93268807..93268948))	No	Yes	Alternative acceptor/donor	Gamma only
gene:Solyc01g105230.3	1	join(93359161..93359200,93361663..93361782,93362472..93362587,93362717..93362805,93363224..93363266,93363454..>93363630)	Yes	No	Alternative acceptor/donor, Alternative acceptor/donor	Gamma only
gene:Solyc01g106740.3	1	complement(join(94372773..94372939,94373337..94373394,94373817..94373897,94373990..94374088,94374956..94375027,94375145..94375332,94376666..94376861,94377332..94377454,94378692..94378812,94379056..94379099))	No	No	Alternative acceptor/donor, Alternative acceptor/donor, Alternative acceptor/donor	Gamma only
gene:Solyc01g107150.3	1	complement(join(94656431..94656509,94657083..94657269,94657944..94658052,94658164..94658427,94660903..94660974,94662005..94662105,94662208..94662328,94663056..94663136,94663559..94663582))	No	No	Alternative acceptor/donor, Alternative acceptor/donor, Alternative acceptor/donor	Gamma only
gene:Solyc01g107880.3	1	complement(join(95162423..95162914,95163443..95163589,95163675..95163838,95163921..95164078,95165158..95165511,95165631..95165842,95165930..95166700,95166880..95167572,95168790..95169131))	No	No	Alternative acceptor/donor	Gamma only
gene:Solyc01g107930.3	1	join(95206039..95207772,95208587..95208637,95209621..95209716,95209939..95210082,95210185..95210313)	No	No	Alternative acceptor/donor	Gamma only
gene:Solyc01g108160.3	1	join(95418998..95419195,95421987..95423050,95423909..95424057,95424560..95424735,95424834..95428049,95428142..95428254,95430534..95430738,95431535..95431648,95432929..95433036,95433128..95433260,95434025..95434227,95434742..95434938,95435490..95435559)	No	No	Alternative acceptor/donor, Alternative acceptor/donor	Gamma only
gene:Solyc01g108190.3	1	complement(95449060..95449614)	No	No	Alternative acceptor/donor, New exon	Gamma only
gene:Solyc01g108290.3	1	join(95539369..95539724,95540295..95540406,95540505..95540679,95541671..95541727,95541884..95542059,95543230..95543352)	No	No	Alternative acceptor/donor, Alternative acceptor/donor	Gamma only
gene:Solyc01g109400.3	1	complement(join(96283548..96283770,96284794..96285293))	No	Yes	Alternative acceptor/donor	Gamma only
gene:Solyc01g109780.3	1	<96546280..>96546399	Yes	No	Alternative acceptor/donor, Alternative acceptor/donor	Both
gene:Solyc01g110020.3	1	join(96751772..96751844,96751939..>96752324)	Yes	No	Alternative acceptor/donor, Alternative acceptor/donor	Gamma only
gene:Solyc01g110300.3	1	complement(join(96941880..96941993,96942429..96942503,96942594..96942743,96942840..96942902,96942993..96943193,96943374..96943475,96944674..96944825,96944915..96944984,96945559..96945675,96946896..96946955))	No	No	Alternative acceptor/donor, Alternative acceptor/donor	Gamma only
gene:Solyc01g111130.3	1	complement(join(97414760..97414909,97415309..97415692))	No	No	Alternative acceptor/donor, Alternative acceptor/donor, Alternative acceptor/donor	Gamma only
gene:Solyc02g014150.3	2	join(15678527..15678866,15679930..15680165,15687235..15687365,15687918..15688050,15688206..15688328,15689554..15689628,15690383..15690498,15690896..15690959)	No	No	Alternative acceptor/donor	Gamma only
gene:Solyc02g014720.3	2	join(18451242..18451502,18451849..18451879,18452230..18452248,18453124..18453221,18454021..18454119,18454315..18454487,18454582..18454665)	Yes	No	Alternative acceptor/donor	Gamma only
gene:Solyc02g021590.3	2	join(23723321..23723435,23723550..23723682,23723898..23723969,23725218..23725361,23725490..23725630,23726305..23726391,23726473..23726540,23726625..23727095,23727260..23727450,23727598..23727730,23727874..23728028,23728136..23728324,23728473..23728730)	No	No	Alternative acceptor/donor, Alternative acceptor/donor	Gamma only
gene:Solyc02g030250.3	2	complement(join(25930823..25930913,25931570..25931649,25931848..25932003,25932088..25932223,25934185..25934336,25937030..25937119,25937456..25937623))	No	Yes	Alternative acceptor/donor	Gamma only
gene:Solyc02g031740.3	2	join(27318235..27318294,27318388..27318458,27318695..27319070)	Yes	No	Alternative acceptor/donor, Alternative acceptor/donor	Gamma only
gene:Solyc02g037530.3	2	join(31526383..31526428,31526648..31526760,31526856..31526954,31527038..31527094,31527197..31527352,31527435..31527519,31530980..31531070,31531179..31531343,31531432..31531554,31532601..31532676,31534050..31534197,31534692..31535692,31535770..31535961)	Yes	No	Alternative acceptor/donor, Alternative acceptor/donor, Alternative acceptor/donor	Gamma only
gene:Solyc02g062270.3	2	join(34414517..34414643,34416441..34418377,34418456..34418545,34418702..34419166,34419495..34419591,34419686..34419850,34421086..34421312,34421434..34421524,34421612..34421667,34421746..34421820)	No	No	Alternative acceptor/donor, Alternative acceptor/donor	Gamma only
gene:Solyc02g063130.3	2	complement(join(35718502..35718615,35720288..35720366,35720506..35720612,35720718..35720765,35720840..35720905,35720990..35721115,35721346..35721523,35721799..35721872,35722543..35722596,35722799..35722960,35724403..35724468))	No	Yes	Alternative acceptor/donor	Gamma only
gene:Solyc02g064580.3	2	join(36254222..36254330,36256852..36257068,36258618..36258775,36258883..36259028,36261073..36261135,36261236..36261332,36261649..36261725)	No	No	Alternative acceptor/donor, Alternative acceptor/donor	Both
gene:Solyc02g065110.3	2	complement(join(36837556..36837624,36837702..36837911,36838432..36838557,36838634..36838693,36839124..36839199,36839280..36839443,36839528..36839590,36840692..36840779,36840900..36841484,36842064..36842509))	No	No	Alternative acceptor/donor	Gamma only
gene:Solyc02g067390.3	2	join(38160746..38160861,38161410..38161485,38162969..38163082,38163833..38164294)	No	No	Alternative acceptor/donor	Gamma only
gene:Solyc02g067660.3	2	complement(join(38363155..38363952,38364125..38364673,38365233..38365569,38365692..38365708))	No	No	Alternative acceptor/donor	Gamma only
gene:Solyc02g067890.3	2	complement(join(38547886..38548195,38548973..38549193,38549306..38549418,38549738..38550332,38550423..38550605,38550875..38551039,38551165..38551407))	No	No	Alternative acceptor/donor	Gamma only
gene:Solyc02g069720.3	2	join(40107725..40107836,40108205..40108315,40109696..40109808,40111127..40111204,40111298..40111369,40111476..40111511)	No	No	Alternative acceptor/donor	Gamma only
gene:Solyc02g069780.3	2	join(40166042..40166086,40169467..40169570,40170942..40171028,40171172..40171247,40171356..40171430,40171908..40171961,40172382..40172441,40172526..40172642,40173015..40173109,40173227..40173429,40175276..40175373,40177610..40177713,40177827..40177992,40178102..40178224,40180631..40180713,40182509..40182650,40183566..40183595,40185308..40185378,40185464..40186082)	No	No	Alternative acceptor/donor, Alternative acceptor/donor	Gamma only
gene:Solyc02g070250.3	2	complement(join(40574260..40574360,40575099..40575244,40577936..40578108,40578742..40578948))	No	No	Alternative acceptor/donor	Gamma only
gene:Solyc02g070780.3	2	complement(join(40955366..40955425,40955583..40955724,40955815..40955871,40956141..40956361,40956602..40956694,40956779..40956838,40957032..40957224,40957310..40957479,40957567..40957775,40957846..40958000,40958209..40958445,40958540..40958778,40958865..40958995,40960706..40960914,40961195..40961313,40961448..40961513))	No	Yes	Alternative acceptor/donor, Alternative acceptor/donor	Gamma only
gene:Solyc02g071120.3	2	join(41167072..41167107,41168649..41168740,41169091..41169228,41169310..41169366,41169444..41169516,41170412..41170570,41170903..41171052,41171164..41171419,41172167..41172282,41172369..41172455,41172576..41172664,41172837..41172899,41173057..41173113,41173763..41173859,41173973..41174125)	No	No	Alternative acceptor/donor	Gamma only
gene:Solyc02g071330.3	2	join(41375358..41375417,41381175..41381297,41382925..41382994,41383333..41383478,41384399..41384500,41384618..41384815,41384919..41384981,41385069..41385173,41385389..41385463,41386046..41386162)	No	No	Alternative acceptor/donor	Gamma only
gene:Solyc02g076720.3	2	complement(join(42412841..42417025,42417117..42417161))	No	Yes	Alternative acceptor/donor	Gamma only
gene:Solyc02g076840.3	2	join(42527254..42527408,42529671..42529834,42530092..42530215,42530298..42530430,42532076..42532143,42532300..42535303,42535429..42535533,42536012..42536119,42536290..42536331)	No	No	Alternative acceptor/donor	Gamma only
gene:Solyc02g077450.3	2	complement(join(42952466..42953019,42953141..42953648,42955385..42955516,42955935..42956141))	No	No	Alternative acceptor/donor	Both
gene:Solyc02g077760.2	2	join(<43186993..43187276,43187559..43187664)	Yes	No	Alternative acceptor/donor, New exon, Alternative acceptor/donor	Gamma only
gene:Solyc02g077850.3	2	complement(join(43262341..43262459,43262568..43262749,43263126..43263203,43263302..43263373,43263999..43264070,43264319..43264390,43265908..43266055,43266338..43267396,43268337..43268409))	No	Yes	Alternative acceptor/donor	Gamma only
gene:Solyc02g078120.2	2	complement(43463919..43465649)	No	Yes	Alternative acceptor/donor, Alternative acceptor/donor	Gamma only
gene:Solyc02g078640.3	2	complement(join(43847250..43847512,43847630..43847912,43847995..43848066,43848159..43848251,43848380..43848493,43848578..43848734,43848839..43848936,43849183..43849341,43849441..43849599,43849740..43849817,43849904..43850026,43850741..43850867,43850958..43851020,43851390..43851469,43851693..43851769,43851953..43852064,43852137..43852319,43852766..43852867,43852979..43853080,43853158..43853253,438…	No	Yes	Alternative acceptor/donor, Alternative acceptor/donor	Gamma only
gene:Solyc02g079750.3	2	join(44753758..44754068,44754169..44754397)	No	No	Alternative acceptor/donor, Alternative acceptor/donor	Gamma only
gene:Solyc02g080630.3	2	complement(join(45370263..45370310,45370420..45370572,45370939..45371046,45371159..45371206,45372312..45372524,45372601..45372665,45374421..45374545,45374622..45374740))	No	No	Alternative acceptor/donor	Both
gene:Solyc02g082220.3	2	join(46467095..46468195,46468300..46468438,46469159..46469349,46469754..46469861,46469952..46470155,46470303..46470534,46471607..46471756,46471872..46472028,46472276..46472403,46472503..46472825,46472905..46473093,46477349..46477579)	No	No	Alternative acceptor/donor	Gamma only
gene:Solyc02g086460.3	2	join(49762109..49762144,49763816..49764874,49765009..49765434,49765554..49766045,49766160..49766555,49766671..49766961,49767076..49767522,49767637..49767960,49768131..49768565,49768680..49769102,49769215..49769631,49769742..49770164,49770278..49770724,49770861..49771259,49771373..49771741,49771866..49772327,49772459..49772896,49773010..49773402,49773516..49773869,49773981..49774373,49774489..4977…	Yes	No	Alternative acceptor/donor, Alternative acceptor/donor	Both
gene:Solyc02g087550.3	2	complement(50594490..50594990)	No	No	Alternative acceptor/donor, Alternative acceptor/donor	Gamma only
gene:Solyc02g088930.3	2	51488839..51489216	No	No	Alternative acceptor/donor, Alternative acceptor/donor	Gamma only
gene:Solyc02g089263.1	2	join(51768306..51770723,51773259..51773876,51773978..51774158,51774458..51774692,51774792..51779342,51779426..51779648,51780203..51780607,51781307..51781450,51781728..51782753,51783480..51783986,51785196..51786014)	No	No	Alternative acceptor/donor	Both
gene:Solyc02g089320.3	2	join(51815963..51816264,51817521..51817557,51817645..51817881,51817967..51818014,51818975..51819416,51819545..51819555)	No	No	Alternative acceptor/donor	Gamma only
gene:Solyc02g090130.3	2	complement(join(52383873..52384190,52384506..52384649,52384961..52385044,52386005..52386127,52386275..52386370,52386455..52386537,52387389..52387537,52387618..52387724,52388157..52388246,52388348..52388476,52388695..52388862,52388993..52389118,52396944..52397266,52398143..52398239,52398349..52398783,52398872..52399130,52399244..52399330,52399410..52399495,52399560..52399837,52399908..52400324,524…	No	No	Alternative acceptor/donor, Alternative acceptor/donor	Gamma only
gene:Solyc02g091340.3	2	complement(join(53300852..53300989,53301466..53301519,53301602..53301646,53302618..53302674,53303485..53303550,53305171..53305234,53306061..53306125,53306876..>53306935))	No	Yes	Alternative acceptor/donor	Gamma only
gene:Solyc02g091460.3	2	complement(join(53378372..53378432,53381480..53381891,53382004..53382214,53386381..53386643,53387957..53388218))	No	No	Alternative acceptor/donor, Alternative acceptor/donor, Alternative acceptor/donor	Gamma only
gene:Solyc02g092160.3	2	complement(join(53980767..53981429,53982804..53982991,53983975..53984578))	No	No	Alternative acceptor/donor	Both
gene:Solyc02g092380.3	2	complement(join(54100942..54101148,54101254..54101361,54102395..54102683,54102815..54103071,54104201..54104563))	No	No	Alternative acceptor/donor, Alternative acceptor/donor	Gamma only
gene:Solyc02g093430.3	2	complement(join(54937399..54938493,54938984..54939049))	No	No	Alternative acceptor/donor	Both
gene:Solyc03g005830.3	3	complement(join(562286..562438,562526..562622,562730..562786,562976..563038,563235..563323,563421..563507,563598..563713,564270..564525,564651..564800,565162..565263))	No	No	Alternative acceptor/donor	Both
gene:Solyc03g007680.3	3	join(2206333..2206556,2206846..2206960,2208632..2208750,2210220..2210268)	Yes	No	Alternative acceptor/donor, Alternative acceptor/donor, Alternative acceptor/donor, Alternative acceptor/donor	Gamma only
gene:Solyc03g007775.1	3	complement(2327577..2328227)	No	No	Alternative acceptor/donor, Alternative acceptor/donor	Gamma only
gene:Solyc03g025280.3	3	join(2741300..2741362,2741444..2741579,2741731..2741776,2746347..2746407,2746498..2746644,2747586..2747702,2747793..2747958,2749505..2749617,2750047..2750118,2754347..2754568,2754935..2754993,2755306..2755390,2755504..2755641,2755867..2756091,2756196..2756995,2757500..2757666,2758613..2758836)	No	No	Alternative acceptor/donor	Gamma only
gene:Solyc03g034080.3	3	complement(join(5805241..5805519,5807166..5808275))	No	No	Alternative acceptor/donor, Alternative acceptor/donor	Gamma only
gene:Solyc03g043760.3	3	join(7330612..7330632,7330918..7331138,7331587..7331704,7332148..7332234,7332337..7332460,7332565..7333001,7333163..7333647,7333979..7334065,7334248..7334353)	No	No	Alternative acceptor/donor, Alternative acceptor/donor	Gamma only
gene:Solyc03g071690.3	3	complement(join(20456260..20456400,20456477..20456593,20457326..20457440,20457686..20457780))	No	Yes	Alternative acceptor/donor, Alternative acceptor/donor	Gamma only
gene:Solyc03g059420.3	3	join(31891678..31891916,31902213..31902322,31903793..31903941,31904011..31904104,31904188..31904444,31904775..31904882,31905032..31905143,31906412..31906508,31906601..31906787,31906885..31907313,31907384..31907916,31908004..31908214,31908288..31908338,31908441..31908599,31908693..31908860,31909543..31909842,31909923..31910075,31911992..31912161,31912292..31912400,31912514..31912687,31912761..3191…	No	No	Alternative acceptor/donor, Alternative acceptor/donor	Gamma only
gene:Solyc03g063290.3	3	complement(join(36180629..36180948,36181043..36181403))	No	Yes	Alternative acceptor/donor	Both
gene:Solyc03g063340.3	3	join(36583502..36583570,36583648..36583777,36584152..36584258,36584375..36584498,36584690..36584797,36591645..36591760,36591860..36591943,36596474..36596542,36596625..36596696,36596810..36596901,36596978..36597105,36597371..36597472,36597537..36597604,36605846..36605902)	No	No	Alternative acceptor/donor, Alternative acceptor/donor	Gamma only
gene:Solyc03g080080.3	3	join(53410176..53410322,53410576..53410680,53410774..53410879,53411435..53411655,53411752..53411828,53411914..53412022,53412109..53412243,53412587..53412697,53412848..53412955,53413388..53413624)	Yes	No	Alternative acceptor/donor, Alternative acceptor/donor	Gamma only
gene:Solyc03g082910.3	3	join(54218054..54218511,54219535..54219640,54219783..54219892,54220790..54220881,54221225..54221322,54221942..54222115)	Yes	No	Alternative acceptor/donor	Gamma only
gene:Solyc03g083210.3	3	join(54477799..54477840,54482871..54483008,54483244..54483358,54483770..54484007,54484825..54485016,54485114..54485434,54486225..54486447,54492251..54492292)	No	No	Alternative acceptor/donor	Both
gene:Solyc03g093643.1	3	complement(join(56620872..56621093,56625398..56625421))	No	No	Alternative acceptor/donor, Alternative acceptor/donor	Gamma only
gene:Solyc03g095290.3	3	join(57743175..57743358,57746993..57747479,57748109..57748448,57748858..57748956,57749094..57749214,57749925..57750136)	No	No	Alternative acceptor/donor	Gamma only
gene:Solyc03g095410.3	3	join(57937683..57937778,57937884..57938141,57938227..57938301,57938675..57938776,57939087..57939137,57939258..57939363,57940922..57941038,57945453..57945544,57945851..57946016,57946100..57946176,57946519..57946617,57946718..57946808,57949314..57949399,57949980..57950153,57950876..57950929,57960812..57960937,57961051..57961143,57961292..57961438,57961624..57961721,57962003..57962087,57963016..5796…	No	No	Alternative acceptor/donor	Gamma only
gene:Solyc03g095760.3	3	complement(join(58381617..58381991,58382473..58382757,58385567..58385665,58385781..58386032,58386897..>58387322))	No	Yes	Alternative acceptor/donor, Alternative acceptor/donor	Gamma only
gene:Solyc03g095985.1	3	complement(join(59212032..59212736,59220084..59220125))	No	Yes	Alternative acceptor/donor	Both
gene:Solyc03g096900.3	3	complement(join(60698927..60699211,60699934..60700137,60700373..60700465,60701790..60701919,60702000..60702244,60702393..60702455,60702574..60702640,60702915..60703048,60703296..60703362,60703454..60703644,60704282..60704461,60704551..60704683,60704904..60704998,60705729..60705785,60706246..60706386,60706536..60706671,60706751..60706785))	No	No	Alternative acceptor/donor, Alternative acceptor/donor	Gamma only
gene:Solyc03g096950.3	3	join(60761446..60761496,60761589..60761686,60762509..60762587,60763303..60763362,60763448..60763514,60763596..60763720,60764204..60764305,60764450..60764818,60764904..60764951,60765042..60765104,60765486..60765566,60765985..60766083,60767999..60768136,60769408..60769536)	No	No	Alternative acceptor/donor, Alternative acceptor/donor, Alternative acceptor/donor	Gamma only
gene:Solyc03g097490.3	3	join(61260200..61260535,61260662..61260695,61261141..61261220,61261416..61261475,61261626..61261736,61261946..61262026,61262160..61262228,61263886..61264396,61264786..61264883,61265021..61265051,61265141..61265343)	Yes	No	Alternative acceptor/donor, Alternative acceptor/donor	Gamma only
gene:Solyc03g019730.3	3	join(62881090..62881178,62881250..62881301,62882565..62882760,62883596..62883675,62883811..62883927,62884140..62884190,62885432..62885498,62886073..62886176,62886261..62886365,62886441..62886548)	No	No	Alternative acceptor/donor	Gamma only
gene:Solyc03g111260.3	3	join(63352839..63352947,63353564..63353792,63354130..63354253,63354631..63354687,63355473..63355664,63355785..63355862,63356828..63357010,63357106..63357186,63358284..63358349,63358426..63358518,63359524..63359649,63361554..63361667,63362663..63362758,63362842..63362939,63363019..63363470,63364214..63364299,63364387..63364665,63365104..63365196)	No	No	Alternative acceptor/donor, Alternative acceptor/donor	Gamma only
gene:Solyc03g112810.3	3	join(64611339..64611371,64612257..64612361,64613137..64613392,64613472..64613549,64613858..64613994)	Yes	No	Alternative acceptor/donor, Alternative acceptor/donor	Gamma only
gene:Solyc03g114050.3	3	join(65574978..65575128,65578984..65579141,65581057..65581161)	Yes	No	Alternative acceptor/donor	Gamma only
gene:Solyc03g114360.3	3	complement(join(65853459..65853551,65853753..65853848,65853930..65854392,65854485..>65855041))	No	No	Alternative acceptor/donor, Alternative acceptor/donor	Gamma only
gene:Solyc03g114670.3	3	join(66063539..66063631,66063711..66063775,66066007..66066107,66067127..66067181,66067285..66067408)	No	No	Alternative acceptor/donor	Gamma only
gene:Solyc03g114720.3	3	join(66109436..66109472,66109581..66109649,66111364..66111738,66112230..66112344,66112442..66112566,66112650..66112758,66113097..66113166,66113248..66113340,66113778..66114226,66114640..66114769,66114889..66114987)	No	No	Alternative acceptor/donor, Alternative acceptor/donor	Gamma only
gene:Solyc03g114930.3	3	join(66269278..66269343,66269425..66269536,66270271..66270354,66270530..66270612,66270912..66271034,66271195..66271266,66273195..66273291,66274111..66274211)	Yes	No	Alternative acceptor/donor, Alternative acceptor/donor	Gamma only
gene:Solyc03g115020.3	3	complement(join(66362322..66362741,66363261..66363371))	No	No	Alternative acceptor/donor, Alternative acceptor/donor	Gamma only
gene:Solyc03g115247.1	3	complement(join(<66512422..66512601,66513003..66513179,66513257..66513386,66513729..66514171,66515245..66515367))	No	Yes	Alternative acceptor/donor, Alternative acceptor/donor	Gamma only
gene:Solyc03g117060.3	3	complement(join(67805368..67805580,67805693..67805795,67807670..67807807,67807893..67807993,67808831..67809013))	No	No	Alternative acceptor/donor	Both
gene:Solyc03g117675.1	3	complement(join(68235409..68235989,68236370..68236698,68237466..68237572,68237666..68237839,68237941..68238195,68238623..68238778))	No	Yes	Alternative acceptor/donor, Alternative acceptor/donor	Gamma only
gene:Solyc03g117790.2	3	complement(join(68291389..68291502,68291587..68291665,68291932..68292041,68292127..68292174,68292373..68292438,68292517..68292651,68292743..68292920,68293034..68293078,68293150..68293205,68293350..68293388,68293547..68293705))	No	Yes	Alternative acceptor/donor, Alternative acceptor/donor	Gamma only
gene:Solyc03g118200.3	3	complement(join(68619640..68619731,68619823..68619919,68620010..68620123,68620454..68620618,68620718..68620855,68620931..68621007,68621532..68621827,68621902..68621963,68622610..68622744,68622785..68623024,68623591..68623647,68625338..68625386,68625461..68625607,68626130..68626177,68629502..68629632))	No	No	Alternative acceptor/donor	Gamma only
gene:Solyc03g118300.1	3	join(<68706578..68706606,68706704..68706878)	Yes	No	Alternative acceptor/donor, New exon	Gamma only
gene:Solyc03g119010.3	3	complement(join(69221714..69221768,69221851..69221984,69222068..69222137,69222502..69222585,69223358..69223533,69223743..69223976))	No	No	Alternative acceptor/donor	Both
gene:Solyc03g119380.2	3	complement(join(69490592..69490963,69491335..69491426,69492820..69492856))	No	No	Alternative acceptor/donor	Both
gene:Solyc03g119760.3	3	complement(join(69788861..69788936,69789012..69789091,69789875..69789955,69790169..69790238,69796860..69796934,69797125..69797330,69797423..69797669,69797759..69797804,69799387..69799456,69800976..69801045,69801596..69801680,69801845..69801929,69802062..69802152,69802806..69802921))	No	No	Alternative acceptor/donor, Alternative acceptor/donor	Gamma only
gene:Solyc03g120270.3	3	join(70200258..70200290,70200381..70200442,70200669..70200723,70201658..70201694,70201804..70202129,70202252..70202383,70202468..70202616,70202877..70202945,70203231..70203381,70203473..70203538,70204050..70204238,70204605..70204745,70204836..70204910,70205017..70205193,70205289..70205380,70205470..70205586,70205966..70206080,70206193..70206264,70206584..70206780,70206865..70206958,70207535..7020…	No	No	Alternative acceptor/donor, Alternative acceptor/donor, Alternative acceptor/donor	Both
gene:Solyc03g120490.3	3	join(70357432..70357741,70358747..70359191,70359367..70359482,70360780..70361192)	Yes	No	Alternative acceptor/donor, Alternative acceptor/donor	Both
gene:Solyc03g121050.3	3	complement(join(70761023..70761184,70761442..70761549,70762010..70762157,70762238..70762335,70762421..70762572,70762720..70762825,70762939..70763028,70763119..70763264,70764169..70764465,70765457..70765534,70766637..70767285))	No	No	Alternative acceptor/donor	Gamma only
gene:Solyc03g121410.3	3	complement(join(70997092..70997225,70997341..70997408,70997501..70997578,70997671..70997762,70997847..70997915,70999428..70999551,70999742..70999865,70999957..71000075,71000174..71000265,71000968..71001174,71001441..71001560,71001777..71001875,71001970..71002073,71004365..71004482))	No	No	Alternative acceptor/donor, Alternative acceptor/donor	Both
gene:Solyc03g121660.3	3	complement(join(71244330..71245320,71245573..71245969,71246080..71246323))	No	No	Alternative acceptor/donor, Alternative acceptor/donor	Gamma only
gene:Solyc03g123980.3	3	join(72170318..72170929,72171161..72172560,72172654..72172795,72172907..72173014,72174075..72174287,72174378..72174488,72175058..72175252,72177590..72177778)	No	No	Alternative acceptor/donor, Alternative acceptor/donor	Gamma only
gene:Solyc04g007060.3	4	join(773719..774159,775765..777960)	No	No	Alternative acceptor/donor	Gamma only
gene:Solyc04g008500.3	4	join(2123814..2123946,2124503..2124902,2128152..2128933,2129696..2129970)	No	No	Alternative acceptor/donor, Alternative acceptor/donor, Alternative acceptor/donor	Gamma only
gene:Solyc04g014370.3	4	complement(join(4625341..4625408,4625542..4625638,4626035..4626116,4626634..4626704,4628841..4628894,4628973..4629061,4629152..4629170,4630585..4630696,4631015..4631085))	No	Yes	Alternative acceptor/donor	Gamma only
gene:Solyc04g014390.3	4	join(4638822..4638989,4639164..4639243,4640130..4640236,4641552..4641721)	Yes	No	Alternative acceptor/donor, Alternative acceptor/donor	Both
gene:Solyc04g015270.3	4	join(5473470..5473581,5473678..5473712,5473820..5473861,5473969..5474095,5474230..5474462,5476163..5476434,5476600..5476957,5477181..5477756)	No	No	Alternative acceptor/donor, Alternative acceptor/donor	Gamma only
gene:Solyc04g015350.3	4	join(5549037..5549148,5551902..5552001,5552138..5552234,5552683..5552841,5552946..5553155,5553808..5553986,5554572..5554719,5556015..5556110,5556519..5556654,5556758..5556879,5558040..5558234,5558348..5558518,5558809..5558946,5559089..5559243,5559632..5559775,5559958..5560105,5560208..5560342)	No	No	Alternative acceptor/donor, Alternative acceptor/donor	Gamma only
gene:Solyc04g015500.3	4	join(5716287..5716291,5717243..5717471,5718059..5718541)	No	No	Alternative acceptor/donor	Both
gene:Solyc04g039730.3	4	complement(join(12728684..12729396,12730621..12730654))	No	No	Alternative acceptor/donor	Gamma only
gene:Solyc04g045430.3	4	complement(33193414..33193539)	No	No	Alternative acceptor/donor, Alternative acceptor/donor	Gamma only
gene:Solyc04g045620.3	4	complement(34433909..34434169)	No	Yes	Alternative acceptor/donor, Alternative acceptor/donor	Gamma only
gene:Solyc04g049770.3	4	43294609..43294809	No	No	Alternative acceptor/donor, Alternative acceptor/donor	Gamma only
gene:Solyc04g050150.3	4	complement(join(45593572..45593974,45595804..45596072,45596152..45596230,45596315..45596518,45598528..>45598688))	No	No	Alternative acceptor/donor	Gamma only
gene:Solyc04g064670.3	4	complement(join(55832631..55832692,55832777..55833004,55833187..55833298,55833436..55833543,55833846..55833854))	No	No	Alternative acceptor/donor, Alternative acceptor/donor, Alternative acceptor/donor	Gamma only
gene:Solyc04g064700.3	4	55850834..55851154	Yes	No	Alternative acceptor/donor, Alternative acceptor/donor	Gamma only
gene:Solyc04g064740.3	4	complement(join(55893281..55893566,55893825..55893983,55895289..55896091))	No	No	Alternative acceptor/donor, Alternative acceptor/donor	Gamma only
gene:Solyc04g070990.3	4	complement(join(57927177..57927406,57927654..57927950,57930605..57930898,57934039..57934215,57934290..57934414,57934491..57934706,57934844..57934878))	No	Yes	Alternative acceptor/donor, Alternative acceptor/donor	Gamma only
gene:Solyc04g072910.3	4	complement(join(59962835..59962923,59964069..59964135,59964399..59964491,59964574..59964627,59966397..59966448,59966559..59966626,59966713..59966892,59969965..59970057,59970260..59970340,59970571..59970651,59972052..59972135,59972382..59972455,59973615..59973756))	No	Yes	Alternative acceptor/donor, Alternative acceptor/donor	Gamma only
gene:Solyc04g074040.3	4	join(60148070..60148145,60148242..60148320,60149139..60149218,60149288..60149354,60149568..60149639,60151615..60151824,60151917..60152103,60152175..60152177)	No	No	Alternative acceptor/donor	Gamma only
gene:Solyc04g074750.3	4	complement(60762015..>60762125)	No	Yes	Alternative acceptor/donor, Alternative acceptor/donor	Gamma only
gene:Solyc04g076280.3	4	join(61289259..61289440,61291890..61291968,61292569..61292630,61292930..61293029,61293115..61293156,61293468..61293509,61293659..61293792,61294574..61294624,61294916..61294928)	Yes	No	Alternative acceptor/donor, Alternative acceptor/donor	Gamma only
gene:Solyc04g076510.3	4	join(61466306..61466346,61466497..61466836,61466974..61467150,61467316..61467476,61467580..61467895,61467985..61468417,61468563..61468890,61469080..61469281)	No	No	Alternative acceptor/donor, Alternative acceptor/donor, Alternative acceptor/donor	Gamma only
gene:Solyc04g079410.3	4	join(64005375..64005721,64005809..64005947,64007227..64007229)	No	No	Alternative acceptor/donor	Both
gene:Solyc04g079720.3	4	complement(join(64175386..64175908,64176071..64176894))	No	No	Alternative acceptor/donor	Both
gene:Solyc04g082670.3	4	join(66354311..66354545,66355428..66355498,66355582..66355668,66355797..66355946,66356100..66356159,66358614..66358658,66358853..66359487,66359573..66359720,66359792..66359968,66360186..66360254,66360351..66360497)	Yes	No	Alternative acceptor/donor	Gamma only
gene:Solyc04g082710.3	4	join(66384388..66384865,66384932..66385167,66385242..66385412)	No	No	Alternative acceptor/donor	Gamma only
gene:Solyc04g083010.3	4	complement(join(66550971..66551191,66551345..66551900,66552068..66552403,66553214..66553441,66553528..66553875))	No	Yes	Alternative acceptor/donor, Alternative acceptor/donor, Alternative acceptor/donor	Gamma only
gene:Solyc05g005760.3	5	join(582561..582648,582763..582843,582960..583136,583727..583897,584108..584323,584401..584489,584782..585465)	No	No	Alternative acceptor/donor, Alternative acceptor/donor	Gamma only
gene:Solyc05g005780.3	5	join(593465..593496,596752..597054,597321..597462,598817..598990,600714..600893,601788..601942,602552..602642,602888..603051,603337..603391,603860..603982,604059..604154,604959..605086,605495..605599,605691..605950,607390..607638,607716..607897,608381..608485,608614..608706)	Yes	No	Alternative acceptor/donor, Alternative acceptor/donor	Gamma only
gene:Solyc05g007160.3	5	complement(join(1753289..1753396,1754303..1754457,1754561..1754781,1754865..1755007,1755368..1755513,1755598..1755767,1755847..1756026,1756119..1756174,1756357..1756429,1756526..1756582,1756695..1756741,1756862..1756969))	No	No	Alternative acceptor/donor	Gamma only
gene:Solyc05g007500.3	5	join(2058325..2058531,2058728..2058819,2059250..2059357,2059439..2059521,2059651..2059784,2059928..2059977,2060126..2060218,2061034..2061125,2061515..2061621,2061732..2061770)	No	No	Alternative acceptor/donor	Gamma only
gene:Solyc05g008400.3	5	join(2769656..2769687,2769762..2769832,2769912..2769961,2770788..2770861,2770954..2771016,2771383..2771470,2771954..2772174,2772761..2772832,2772924..2773002)	No	No	Alternative acceptor/donor, Alternative acceptor/donor	Gamma only
gene:Solyc05g014640.3	5	complement(join(8629754..8630181,8630348..8632139,8635571..8636308,8636474..8636603,8637018..8637126,8637250..8637445))	No	No	Alternative acceptor/donor	Gamma only
gene:Solyc05g023750.3	5	join(29243413..29243457,29243578..29243654,29244533..29244633,29245555..29245625,29246468..29246530,29246894..29246938,29247711..29247776,29247920..29247967,29248078..29248173,29248253..29248294,29249410..29249625,29249745..29249876,29249959..29250183,29250308..29250343)	No	No	Alternative acceptor/donor, Alternative acceptor/donor	Gamma only
gene:Solyc05g025820.3	5	complement(join(36961289..36961755,36961827..36961950,36962023..36962159,36962490..36962625,36962709..36963068))	No	No	Alternative acceptor/donor, Alternative acceptor/donor	Gamma only
gene:Solyc05g044620.2	5	58078146..58078421	No	No	Alternative acceptor/donor	Gamma only
gene:Solyc05g049950.3	5	60646735..60647556	Yes	No	Alternative acceptor/donor, Alternative acceptor/donor	Gamma only
gene:Solyc05g051700.3	5	complement(join(62956340..62956479,62957436..62957651,62959965..62960133))	No	Yes	Alternative acceptor/donor, Alternative acceptor/donor	Gamma only
gene:Solyc05g051790.3	5	join(63019579..63019779,63020112..63020291,63021800..63021913,63022077..63022199)	No	No	Alternative acceptor/donor	Gamma only
gene:Solyc05g052310.3	5	join(63431339..63431483,63433198..63433247,63433721..63433793,63434401..63434480,63434783..63434934,63435461..63435620,63435700..63435747,63436373..63436453,63436996..63437073)	No	No	Alternative acceptor/donor	Gamma only
gene:Solyc05g052800.3	5	complement(join(63835061..63835149,63836237..63836276,63836403..63836631,63836753..63836788,63836882..63836913))	No	Yes	Alternative acceptor/donor	Both
gene:Solyc05g052930.3	5	join(63961333..63961386,63964604..63964643,63964731..63964805,63966451..63966616,63967483..63967750,63967898..63968086)	Yes	No	Alternative acceptor/donor, Alternative acceptor/donor, Alternative acceptor/donor	Both
gene:Solyc05g053360.3	5	complement(join(64325059..64325125,64325233..64325374,64326107..64326641))	No	No	Alternative acceptor/donor, Alternative acceptor/donor	Both
gene:Solyc05g054910.3	5	complement(join(65548152..65548250,65550105..65550319,65550400..65550533,65551617..65551747,65552721..65552780,65552917..65553057,65553172..65553666,65554730..65554892,65555363..65555460,65556786..65556887,65558884..65559324,65560100..65560468,65560567..65560758))	No	No	Alternative acceptor/donor, Alternative acceptor/donor	Gamma only
gene:Solyc05g055090.3	5	complement(join(65721457..65721495,65722069..65722155,65722240..65722314,65722454..65722570,65722704..65722790,65724008..65724073,65724459..65724524,65724696..65724767,65724854..65724955,65725065..65725242,65725330..65725385,65725638..65725748,65725888..65725956,65726039..65726147,65726543..65726631,65726754..65726831,65727560..65727682,65728104..65728223,65728314..65728394,65728471..65728617,657…	No	No	Alternative acceptor/donor	Gamma only
gene:Solyc06g005250.3	6	join(268109..268449,268706..268739,269018..269239,269552..269650)	No	No	Alternative acceptor/donor, Alternative acceptor/donor, Alternative acceptor/donor	Gamma only
gene:Solyc06g006110.3	6	join(1141796..1142005,1142734..1142801,1142921..1142949,1144141..1144337,1144490..1144711,1145462..1145590,1145798..1145914,1146033..1146086,1146697..1146813,1147785..1147875,1148299..1148333)	Yes	No	Alternative acceptor/donor	Gamma only
gene:Solyc06g007320.3	6	complement(join(1337547..1338140,1338243..1338678,1338773..1339641,1339879..1340673,1345102..1345319,1345537..1345897))	No	No	Alternative acceptor/donor	Gamma only
gene:Solyc06g009750.3	6	join(3704322..3704534,3706610..3706706,3706832..3706923,3707014..3707145,3707424..3707609,3707697..3707860,3707957..3708035,3708888..3709016,3709152..3709279,3709360..3709720)	No	No	Alternative acceptor/donor	Gamma only
gene:Solyc06g011560.3	6	join(8113368..8113729,8113980..8114019)	No	No	Alternative acceptor/donor, Alternative acceptor/donor, Alternative acceptor/donor	Gamma only
gene:Solyc06g030470.3	6	complement(join(18831675..18831829,18832005..18832697,18832880..18832995,18833076..18833145,18833225..18833432))	No	Yes	Alternative acceptor/donor, Alternative acceptor/donor	Gamma only
gene:Solyc06g030540.3	6	complement(join(19453003..19453328,19453945..19454137,19456202..19456518,19458403..19458598,19463787..19463900,19464050..19464142,19464219..19464245))	No	Yes	Alternative acceptor/donor, Alternative acceptor/donor	Gamma only
gene:Solyc06g035960.3	6	join(25413639..25413833,25413920..25414369,25414445..25415042,25417251..25417354,25417448..25417663)	No	No	Alternative acceptor/donor	Gamma only
gene:Solyc06g048410.3	6	join(31091175..31091229,31091305..31091348,31091437..31091517,31092215..31092403,31092548..31092880,31092990..31093016,31093140..31093163,31093265..31093351)	No	No	Alternative acceptor/donor, Alternative acceptor/donor	Gamma only
gene:Solyc06g051460.3	6	complement(34970212..34971927)	No	Yes	Alternative acceptor/donor, Alternative acceptor/donor	Both
gene:Solyc06g053160.3	6	complement(join(35975321..35975539,35976730..35977025,35977363..35977521,35979916..35980216,35981612..35981812))	No	No	Alternative acceptor/donor, Alternative acceptor/donor	Gamma only
gene:Solyc06g054080.3	6	complement(join(37012942..37013028,37013163..37013245,37013434..37014442))	No	No	Alternative acceptor/donor	Gamma only
gene:Solyc06g060590.3	6	complement(join(38697798..38697986,38698844..38698963,38699523..38699802,38701023..38701118,38701548..38701584,38701726..38701771))	No	No	Alternative acceptor/donor	Gamma only
gene:Solyc06g062590.3	6	complement(join(39621110..39622264,39622354..39622504,39622618..39622730,39622820..39622928,39623052..39623161,39623248..39623412,39624303..39624479))	No	No	Alternative acceptor/donor	Gamma only
gene:Solyc06g062670.3	6	complement(join(39670290..39670837,39670942..39671351,39671834..39672233,39672675..39672825))	No	No	Alternative acceptor/donor	Gamma only
gene:Solyc06g062850.3	6	complement(join(39764836..39765108,39765327..39765456,39766630..39766858,39769130..39769162,39769665..39769770))	No	Yes	Alternative acceptor/donor, Alternative acceptor/donor	Gamma only
gene:Solyc06g063240.3	6	join(40058852..40058947,40059510..40059618,40059720..40059790,40060761..40060846,40061804..40062383,40062541..40062816)	Yes	No	Alternative acceptor/donor, Alternative acceptor/donor	Gamma only
gene:Solyc06g065650.3	6	join(41171278..41171518,41172150..41172337,41172489..41172934,41173031..41173118,41176788..41176793)	No	No	Alternative acceptor/donor, Alternative acceptor/donor, Alternative acceptor/donor	Gamma only
gene:Solyc06g066030.3	6	join(41503042..41503296,41503375..41503647,41503778..41503842,41503986..41504057,41504158..41504260,41504357..41504428,41504532..41504642,41507355..41507831)	No	No	Alternative acceptor/donor, Alternative acceptor/donor	Gamma only
gene:Solyc06g066060.3	6	join(41527675..41527790,41528290..41528390,41529506..41529678,41529781..41530012,41530108..41530226,41530674..41530730,41530815..41530999,41532635..41532779,41532871..41532954,41533037..41533100,41533925..41533932)	No	No	Alternative acceptor/donor, Alternative acceptor/donor	Gamma only
gene:Solyc06g068060.3	6	complement(join(42293787..42293810,42293894..42293977,42294383..42294434,42295722..42295807,42295915..42295998,42296387..42296438,42297021..42297106,42297215..42297241))	No	No	Alternative acceptor/donor, Alternative acceptor/donor, Alternative acceptor/donor	Both
gene:Solyc06g068540.3	6	complement(join(42591324..42591907,42592385..42592692,42594375..42594481,42594619..42594792,42594879..42595124,42595664..42595822))	No	No	Alternative acceptor/donor, Alternative acceptor/donor	Both
gene:Solyc06g069820.3	6	join(43592119..43592751,43592952..43593035)	No	No	Alternative acceptor/donor	Both
gene:Solyc06g071860.3	6	join(44413902..44414762,44415385..44415453,44417093..44417212,44417289..44417564,44418057..44418332,44418676..44418888)	No	No	Alternative acceptor/donor	Gamma only
gene:Solyc06g072050.3	6	complement(44545308..44545433)	No	No	Alternative acceptor/donor, Alternative acceptor/donor	Gamma only
gene:Solyc06g072165.1	6	join(44625985..44626124,44626776..44626917)	No	No	Alternative acceptor/donor, Alternative acceptor/donor	Gamma only
gene:Solyc06g073620.3	6	complement(45562498..45563079)	No	No	Alternative acceptor/donor	Gamma only
gene:Solyc06g074490.1	6	complement(join(46229891..46229935,46230018..>46230176))	No	No	Alternative acceptor/donor, New exon	Gamma only
gene:Solyc06g075340.3	6	complement(join(46906859..46908403,46909300..46909992,46910897..46912243))	No	Yes	Alternative acceptor/donor	Gamma only
gene:Solyc06g075660.3	6	complement(47161011..47161373)	No	Yes	Alternative acceptor/donor, Alternative acceptor/donor, Alternative acceptor/donor	Gamma only
gene:Solyc06g076640.3	6	complement(join(47733832..47734226,47734303..47734465,47734544..47734732,47734802..47735026))	No	No	Alternative acceptor/donor, Alternative acceptor/donor	Gamma only
gene:Solyc06g082010.3	6	join(48006412..48006425,48007081..48009163)	No	No	Alternative acceptor/donor, Alternative acceptor/donor	Gamma only
gene:Solyc06g083730.3	6	join(49120261..49120299,49120408..49120542,49122284..49122593,49122982..49123322,49124500..49124668,49124777..49124898,49124978..49125043,49125601..49125682,49127329..49127432)	No	No	Alternative acceptor/donor	Both
gene:Solyc06g084160.3	6	join(49419041..49419103,49419326..49419442,49419526..49419804,49419962..49420075,49420367..49420439,49420572..49420606)	No	No	Alternative acceptor/donor	Gamma only
gene:Solyc07g005000.3	7	join(16769..17005,19253..19327,19480..19533,20043..20108,21090..21148,21608..21684,22176..22301,23257..23291,24248..24348,24419..24514,25782..25846,26427..26498,28705..28875,29459..29658,29779..29845,30863..31038,31356..31457,32716..32763,33107..33250,33320..33415,34031..34132,34805..34894)	No	No	Alternative acceptor/donor, Alternative acceptor/donor	Gamma only
gene:Solyc07g005880.3	7	complement(join(700110..700340,701281..701325,701418..701536,701960..702053,702506..702667,702961..703122,703325..703372,703908..704096,704185..704310,705653..706096,707027..707089,707287..707496,708176..708278,708479..708641,708745..708792,709119..709362,709462..709554,709631..709703,710325..710449,710757..710796,710904..711085,712008..712098,712930..713099,714065..714272,714343..714464,714559..…	No	No	Alternative acceptor/donor, Alternative acceptor/donor	Both
gene:Solyc07g006260.3	7	join(1058359..1058894,1059750..1059889,1060145..1060401)	No	No	Alternative acceptor/donor, Alternative acceptor/donor	Gamma only
gene:Solyc07g006620.3	7	join(1480591,1480707..1480861,1481561..1481679,1481892..1482019,1482645..1483031,1483906..1484160,1484661..1484818,1485481..1485795)	No	No	Alternative acceptor/donor, Alternative acceptor/donor, Alternative acceptor/donor	Gamma only
gene:Solyc07g008260.3	7	complement(join(3015695..3015745,3015850..3015916,3016502..3016589,3016782..3016869))	No	No	Alternative acceptor/donor, Alternative acceptor/donor, Alternative acceptor/donor	Gamma only
gene:Solyc07g008780.3	7	join(3757717..3757824,3760793..3761004,3762622..3762861,3764807..3764958,3765336..3765526)	No	No	Alternative acceptor/donor	Both
gene:Solyc07g008940.3	7	complement(join(3946572..3946697,3946775..3946813,3947257..3947379,3947460..3947522,3948254..3948334,3948653..3948743,3949026..3949097,3949182..3949282,3950330..3950428,3950940..3951323))	No	No	Alternative acceptor/donor, Alternative acceptor/donor	Gamma only
gene:Solyc07g014700.3	7	complement(join(5107685..5107798,5108192..5108314,5108517..5108741,5108913..5108915))	No	No	Alternative acceptor/donor, Alternative acceptor/donor, Alternative acceptor/donor	Gamma only
gene:Solyc07g042710.3	7	join(56363541..56363777,56367386..56367574,56372323..56372403)	No	No	Alternative acceptor/donor, Alternative acceptor/donor	Gamma only
gene:Solyc07g043390.3	7	join(57235263..57235339,57235436..57235529)	No	No	Alternative acceptor/donor	Gamma only
gene:Solyc07g047770.3	7	complement(join(59088407..59088653,59088803..59089297,59090208..59090869,59091132..59091230,59091390..59091619,59091741..59091792,59091877..59092063,59092148..59092360,59092482..59092651,59094023..59094298,59094884..59095375,59095834..59096103,59097748..59098140))	No	No	Alternative acceptor/donor	Gamma only
gene:Solyc07g053190.3	7	join(61775740..61776423,61776555..61777976)	No	No	Alternative acceptor/donor, Alternative acceptor/donor	Gamma only
gene:Solyc07g053410.3	7	61979122..61980060	No	No	Alternative acceptor/donor, Alternative acceptor/donor	Gamma only
gene:Solyc07g054160.3	7	join(62646796..62646968,62647832..62647931,62648753..62648833,62648931..62649035,62649525..62649722,62649834..62649842)	No	No	Alternative acceptor/donor	Gamma only
gene:Solyc07g055280.3	7	join(63495875..63496011,63496226..63496372,63498801..63499341)	No	No	Alternative acceptor/donor, Alternative acceptor/donor, Alternative acceptor/donor	Gamma only
gene:Solyc07g056260.3	7	complement(join(64220938..64221174,64221843..64222028))	No	No	Alternative acceptor/donor, Alternative acceptor/donor, Alternative acceptor/donor	Gamma only
gene:Solyc07g063550.3	7	join(66128755..66128805,66130538..66130596,66130735..66130825,66131876..66131930,66132025..>66132155)	Yes	No	Alternative acceptor/donor, Alternative acceptor/donor, Alternative acceptor/donor	Gamma only
gene:Solyc07g063870.3	7	join(66359810..66360183,66361373..66361541,66362364..66362466,66362529..66362884)	No	No	Alternative acceptor/donor, Alternative acceptor/donor	Gamma only
gene:Solyc07g065050.3	7	complement(join(67105944..67106207,67106313..67106546,67106886..67107053,67107631..67107860,67108208..67108307,67110308..67110568))	No	No	Alternative acceptor/donor	Both
gene:Solyc07g065800.3	7	complement(join(67549462..67549582,67549677..67549777,67550034..67550133,67550400..67550484,67550571..67550610,67550723..67550803))	No	No	Alternative acceptor/donor	Gamma only
gene:Solyc08g005990.3	8	complement(join(755787..755837,755931..756029,756122..756178,756263..756377,756505..756512))	No	No	Alternative acceptor/donor	Both
gene:Solyc08g006900.3	8	complement(join(1461581..1461707,1461812..1461993,1463462..1463551))	No	No	Alternative acceptor/donor	Gamma only
gene:Solyc08g007080.3	8	complement(join(1637383..1637581,1637890..1638038,1638204..1638368))	No	No	Alternative acceptor/donor, Alternative acceptor/donor, Alternative acceptor/donor	Gamma only
gene:Solyc08g060860.3	8	complement(join(45697260..45697310,45697403..45697469,45697615..45697702,45698273..45698393))	No	Yes	Alternative acceptor/donor, Alternative acceptor/donor	Gamma only
gene:Solyc08g061220.3	8	complement(join(48270415..48270589,48271007..48271086,48271167..48271226,48271411..48271504,48271724..48271858,48272440..48272495,48273745..48273846,48275772..48275879,48276029..48276106,48276280..48276369,48277102..48277139,48277578..48277650,48277773..48277859))	No	Yes	Alternative acceptor/donor, Alternative acceptor/donor	Gamma only
gene:Solyc08g062700.3	8	complement(join(51852599..51852736,51852994..51853125,51853963..51854155,51857620..51857665,51859742..51859964,51861482..51861623,51861736..51861842,51866522..51866623,51866719..51866897,51871546..51871765))	No	No	Alternative acceptor/donor	Gamma only
gene:Solyc08g063050.3	8	join(52658845..52658871,52659078..52659165,52661086..52661349,52661503..52661748,52661835..52661968,52663840..52664316,52664905..52665825)	No	No	Alternative acceptor/donor, Alternative acceptor/donor	Both
gene:Solyc08g067040.3	8	join(56008514..56008826,56009657..56009748,56011860..56011928,56012617..56012721,56013775..56013870,56013952..56014034,56014131..56014202,56014402..56014499,56014857..56014916,56015035..56015095,56015214..56015301,56016214..56016277,56016738..56016816,56017938..56018027,56020479..56020564,56020848..56021332,56022233..56022469,56024320..56024436)	No	No	Alternative acceptor/donor, Alternative acceptor/donor	Gamma only
gene:Solyc08g067800.2	8	complement(56909413..56909724)	No	No	Alternative acceptor/donor, Alternative acceptor/donor	Gamma only
gene:Solyc08g074440.3	8	join(58675336..58675673,58676245..58677823)	No	No	Alternative acceptor/donor	Both
gene:Solyc08g074500.3	8	complement(join(58721242..58721409,58721508..58721714))	No	Yes	Alternative acceptor/donor, Alternative acceptor/donor	Both
gene:Solyc08g076030.3	8	complement(join(60204780..60204993,60206075..60206244,60206922..60207107,60207349..60207444,60207980..60208108,60208270..60208452,60208550..60208660,60209186..60209332,60209465..60209572,60209938..60210102,60210187..60210421,60213678..60213805,60213966..60214061,60214189..60214284,60214376..60214449,60214535..60214604,60215590..60215699,60215888..60216026,60216122..60216231,60216330..60216456,602…	No	No	Alternative acceptor/donor, Alternative acceptor/donor	Gamma only
gene:Solyc08g076130.3	8	complement(join(60281518..60281636,60282137..60282212,60282636..60282710))	No	Yes	Alternative acceptor/donor, Alternative acceptor/donor	Gamma only
gene:Solyc08g076360.3	8	complement(join(60452657..60452757,60452846..60452948,60453042..60453245,60453374..60453478,60454046..60454212,60455594..60456161))	No	Yes	Alternative acceptor/donor, Alternative acceptor/donor	Gamma only
gene:Solyc08g079590.2	8	join(63216662..63216991,63217698..63217919)	No	No	Alternative acceptor/donor, Alternative acceptor/donor, Alternative acceptor/donor	Both
gene:Solyc09g005810.3	9	complement(557110..>557424)	No	No	Alternative acceptor/donor, Alternative acceptor/donor	Gamma only
gene:Solyc09g005910.3	9	complement(join(630067..630123,630379..630477,630574..630702,630972..631015,631225..631297,632830..632916,634564..634648,635291..635364,635441..636048,636179..637610))	No	No	Alternative acceptor/donor	Gamma only
gene:Solyc09g005960.3	9	join(659333..659414,659500..659678,662011..662271)	No	No	Alternative acceptor/donor, Alternative acceptor/donor, Alternative acceptor/donor, Alternative acceptor/donor	Both
gene:Solyc09g007500.3	9	complement(join(1075340..1075552,1077580..1077606))	No	Yes	Alternative acceptor/donor	Gamma only
gene:Solyc09g009820.3	9	join(<3308244..3308539,3316634..3316698,3316786..3316858,3317057..3317075,3317663..3317782,3318462..3318531,3318838..3318881,3318977..3319018,3319216..3319275,3319428..3319495,3320102..3320159,3320261..3320347)	Yes	No	Alternative acceptor/donor	Gamma only
gene:Solyc09g010830.3	9	complement(join(4125290..4125395,4126668..4126684))	No	No	Alternative acceptor/donor, Alternative acceptor/donor, Alternative acceptor/donor	Gamma only
gene:Solyc09g011160.3	9	join(4509423..4509651,4511203..4511276,4511367..4511451,4511610..4511738,4511847..4512080,4512252..4512491,4512790..4512833,4513217..4513405,4513776..4513866,4514308..4514351,4514432..4514551)	No	No	Alternative acceptor/donor	Gamma only
gene:Solyc09g011320.3	9	join(4660133..4660381,4661107..4661227,4661341..4661399,4662067..4662131,4662330..4662423,4662505..4662585,4662706..4662814,4663039..4663111,4663195..4663514,4663637..4663995,4665172..4665466,4666004..4666158)	No	No	Alternative acceptor/donor, Alternative acceptor/donor	Gamma only
gene:Solyc09g011740.3	9	join(5034383..5034442,5034547..5034636,5035443..5035529,5035618..5035686,5036014..5036094,5036233..5036304,5036436..5036493,5036589..5036691,5037149..5037244,5037331..5037377,5037485..5037597)	No	No	Alternative acceptor/donor, Alternative acceptor/donor, Alternative acceptor/donor	Gamma only
gene:Solyc09g011880.3	9	complement(join(5156208..5156589,5157306..5157431,5157638..5157779,5157938..5158269,5158579..5158645,5159473..5159694,5160589..5160610))	No	Yes	Alternative acceptor/donor, Alternative acceptor/donor	Gamma only
gene:Solyc09g014790.3	9	complement(join(6942920..6943976,6944348..6944629,6944763..6944848,6944930..6945011,6945124..6945287,6945663..6945776,6945918..6946016,6946585..6946663,6947528..6947679))	No	Yes	Alternative acceptor/donor	Gamma only
gene:Solyc09g042770.3	9	join(25800618..25801261,25801766)	No	No	Alternative acceptor/donor, Alternative acceptor/donor	Both
gene:Solyc09g031750.3	9	complement(join(28175602..28175696,28176458..28176542,28176746..28176831,28177148..28177244,28177599..28177736,28178943..28179152,28179389..28179604,28179696..28179851,28179934..28180401))	No	No	Alternative acceptor/donor, Alternative acceptor/donor	Gamma only
gene:Solyc09g055590.3	9	complement(join(42491261..42491392,42491465..42491644,42494049..42494213,42494602..42494802,42503633..42503758,42503898..42504077,42505516..42505839))	No	Yes	Alternative acceptor/donor, Alternative acceptor/donor	Gamma only
gene:Solyc09g056200.3	9	complement(join(47661115..47661201,47661395..47661427))	No	No	Alternative acceptor/donor	Gamma only
gene:Solyc09g059450.3	9	join(54698510..54698764,54698887..54698944,54699637..54699749,54700643..54700891)	No	No	Alternative acceptor/donor, Alternative acceptor/donor	Gamma only
gene:Solyc09g061840.3	9	complement(join(60689423..60689529,60689619..60689702,60689851..60689959,60690041..60690164,60691031..60691127,60691206..60691338,60691421..60691498,60691582..60691689,60691778..60691845,60691931..60692029,60692332..60692458,60693007..60693091,60693185..60693261,60694903..60695142))	No	Yes	Alternative acceptor/donor	Gamma only
gene:Solyc09g063030.3	9	complement(join(61212630..61212788,61213231..61213332,61213489..61213557,61213684..61213752,61213830..61213904,61214032..61214136,61214369..61214467,61214633..61216081))	No	No	Alternative acceptor/donor	Gamma only
gene:Solyc09g066500.3	9	join(65128790..65128882,65129066..65129617,65129781..65130189,65131663..65132506,65132926..65133535,65135703..65136152,65136531..65137211)	No	No	Alternative acceptor/donor, Alternative acceptor/donor	Gamma only
gene:Solyc09g072900.3	9	join(66013163..66013310,66014833..66014854,66016620..66016746,66016930..66017020,66017131..66017220,66017636..66017736,66017915..66018052)	No	No	Alternative acceptor/donor	Gamma only
gene:Solyc09g074550.3	9	join(66797019..66797267,66797914..66798138)	No	No	Alternative acceptor/donor	Both
gene:Solyc09g075460.3	9	join(67592360..67592455,67593534..67593851,67594235..67594355,67594447..67594621,67594721..67594791,67595305..67595963)	No	No	Alternative acceptor/donor, Alternative acceptor/donor	Gamma only
gene:Solyc09g075470.2	9	complement(join(67597459..67597495,67597587..67597642,67597764..67597843,67598102..67598192,67598762..67598872))	No	Yes	Alternative acceptor/donor	Gamma only
gene:Solyc09g075860.3	9	join(<67933956..67934211,67934699..67934988,67935424..67935664,67935815..67936150,67936252..67936337,67936421..67936528,67936675..67936979,67937070..67937333,67937415..67938180)	No	No	Alternative acceptor/donor, Alternative acceptor/donor	Gamma only
gene:Solyc09g076020.3	9	join(68132378..68132648,68132961..68133082,68134024..68134128,68134362..68134454,68135128..68135202,68136817..68136879,68137030..68137170)	No	No	Alternative acceptor/donor, Alternative acceptor/donor	Both
gene:Solyc09g082060.3	9	join(68326449..68326490,68326595..68326704,68326860..68326917,68327107..68327370,68327444..68327581,68327700..68327751,68328951..68329030,68329167..68329226,68329415..68329495,68330469..68330558)	No	No	Alternative acceptor/donor	Gamma only
gene:Solyc09g090710.3	9	join(70622952,70623062..70623178,70624631..70624711,70624787..70624885,70625652..70625932)	No	No	Alternative acceptor/donor	Both
gene:Solyc09g091560.3	9	join(71291023..71292639,71296319..71296657)	No	No	Alternative acceptor/donor	Both
gene:Solyc09g092680.3	9	complement(join(72124462..72124608,72125072..72125176,72125353..72125616,72125719..72125880,72126514..72126591,72127167..72127248,72127417..72127589,72127737..72127812,72128624..72128766,72129098..72129259,72130103..72130273,72130381..72131115))	No	No	Alternative acceptor/donor, Alternative acceptor/donor	Gamma only
gene:Solyc10g005870.3	10	join(659360..659424,661095..661283,661415..661449,662352..662445,662638..662770)	No	No	Alternative acceptor/donor, Alternative acceptor/donor	Both
gene:Solyc10g006320.3	10	complement(join(953846..953947,954068..954157,954573..954680,955235..955393,955675..955683))	No	Yes	Alternative acceptor/donor, Alternative acceptor/donor	Gamma only
gene:Solyc10g006820.3	10	complement(join(1242484..1242546,1243414..1243683,1243992..1244140,1244225..1244859,1244938..1244967,1245065..1245129,1246823..1246951,1248862..1249266,1249747..1249953,1250683..1250786,1250865..1250978,1251339..1251468,1252134..1252269,1252348..1252553,1252668..1252868,1253146..1253301,1253700..1253777,1254374..1254526,1254644..1254762,1255235..1255373,1255488..1255591,1256430..1256514,1257014..…	No	Yes	Alternative acceptor/donor, Alternative acceptor/donor	Both
gene:Solyc10g007480.3	10	complement(join(1814427..1814873,1814957..1816531))	No	Yes	Alternative acceptor/donor, Alternative acceptor/donor	Gamma only
gene:Solyc10g038120.2	10	join(19755061..19755063,19755239..19755278,19757433..19757674)	No	No	Alternative acceptor/donor, Alternative acceptor/donor	Gamma only
gene:Solyc10g062340.2	10	complement(join(26074263..26074340,26074438..26074514,26074603..26074706,26074801..26074913,26075005..26075318,26075408..26075708,26075784..26076005,26076982..26077221,26077317..26077406,26077487..26078028,26080377..26080635))	No	No	Alternative acceptor/donor, Alternative acceptor/donor	Gamma only
gene:Solyc10g044900.2	10	join(28820336..28820869,28821485..28821553,28821814..28822434,28823348..28823530,28823772..28823831,28823914..28824117,28825179..28825427,28825844..28825942,28827170..28827364,28827808..28827900,28828178..28828444,28828540..28828755)	No	No	Alternative acceptor/donor	Gamma only
gene:Solyc10g050230.2	10	join(48095927..48096328,48097335..48097495,48098664..48098905,48106845..48106949,48107411..48107567,48107994..48108221,48109729..48109981)	No	No	Alternative acceptor/donor	Gamma only
gene:Solyc10g054060.2	10	complement(join(54486158..54486164,54489726..54490027))	No	Yes	Alternative acceptor/donor	Gamma only
gene:Solyc10g054820.2	10	complement(join(55924993..55925787,55925885..55925969,55926184..55926278))	No	No	Alternative acceptor/donor	Both
gene:Solyc10g074940.2	10	join(58715139..58716978,58718932..58719271,58719541..58720330,58720446..58720569,58720797..58721016,58722740..58723198,58723295..58723493)	Yes	No	Alternative acceptor/donor, Alternative acceptor/donor	Gamma only
gene:Solyc10g075150.2	10	complement(join(58931751..58931757,58932625..58932956))	No	Yes	Alternative acceptor/donor	Gamma only
gene:Solyc10g076350.2	10	join(<59393497..59393607,59396734..59396934,59397015..59397065)	Yes	No	Alternative acceptor/donor	Gamma only
gene:Solyc10g081110.2	10	complement(join(62378946..62379104,62379809..62380106,62380533..62380652,62383383..62383807))	No	No	Alternative acceptor/donor, Alternative acceptor/donor	Gamma only
gene:Solyc10g081160.2	10	join(62426035..62426037,62426218..62426362,62426440..62426517,62426972..62427084,62427187..62427290,62427815..62428160)	No	No	Alternative acceptor/donor, Alternative acceptor/donor	Gamma only
gene:Solyc10g081180.2	10	join(62436192..62436327,62436412..62436480,62437262..62437368,62437631..62438089)	No	No	Alternative acceptor/donor, Alternative acceptor/donor	Gamma only
gene:Solyc10g083150.2	10	complement(join(63136298..63136304,63137317..63137999,63139142..63139217,63139581..63139703,63139979..63140246,63140388..63140429,63140576..63140890,63140996..63141160,63141346..63141494,63141571..63141727,63141824..63141892,63142352..63142440,63142578..63142744,63142846..63142927,63143423..63143534,63144365..63144530))	No	No	Alternative acceptor/donor, Alternative acceptor/donor, Alternative acceptor/donor	Gamma only
gene:Solyc11g005330.2	11	complement(join(263978..264040,264146..264759,264843..265236,265362..265421))	No	No	Alternative acceptor/donor, Alternative acceptor/donor	Gamma only
gene:Solyc11g006465.1	11	complement(join(1151213..1151355,1151456..1151627,1152779..1152928))	No	Yes	Alternative acceptor/donor	Gamma only
gene:Solyc11g008150.2	11	complement(join(2415744..2418553,2419354..2419412,2419507..2419561,2419636..2419785,2419891..2419993,2420085..2420228,2420471..2420629,2420702..2420753,2420856..2421203,2421286..2421353,2422804..2422887,2423064..2423222,2423376..2423531,2423666..2423916,2425968..2426208))	No	Yes	Alternative acceptor/donor, Alternative acceptor/donor	Gamma only
gene:Solyc11g010200.2	11	join(<3274845..3275324,3275420..3275542,3275764..3275880,3275971..3276024)	Yes	No	Alternative acceptor/donor	Gamma only
gene:Solyc11g012320.2	11	join(5177631..5177645,5178104..5178172,5178553..5178921)	No	No	Alternative acceptor/donor	Both
gene:Solyc11g020290.2	11	complement(join(10717562..10717594,10718074..10718226,10719061..10719483))	No	No	Alternative acceptor/donor, Alternative acceptor/donor, Alternative acceptor/donor	Gamma only
gene:Solyc11g022380.2	11	join(13710441..13710596,13717466..13717542,13719323..13719510,13719624..13719721,13719920..13720053,13720143..13720277,13723994..13724378,13724501..13724622,13724804..13724914,13725663..13725860,13730051..13730242,13731883..13731994,13732383..13732628)	No	No	Alternative acceptor/donor, Alternative acceptor/donor, Alternative acceptor/donor	Gamma only
gene:Solyc11g031970.2	11	join(24410304..24410402,24410519..24410604,24410688..24410838,24412648..24412773,24412907..24413110,24413628..24413765)	No	No	Alternative acceptor/donor, Alternative acceptor/donor	Gamma only
gene:Solyc11g044340.2	11	join(33155832..33155898,33158881..33158927)	No	No	Alternative acceptor/donor, Alternative acceptor/donor	Gamma only
gene:Solyc11g040050.2	11	40245704..40245832	Yes	No	Alternative acceptor/donor, Alternative acceptor/donor, Alternative acceptor/donor	Gamma only
gene:Solyc11g062410.2	11	complement(join(49729996..49730064,49730763..49730837,49730983..49731039,49731128..49731241,49732057..49732164,49732272..49732394,49732495..49732584,49732669..49732794,49732930..49732983,49733693..49733773,49733883..49733990,49734202..49734273,49735504..49735566,49735819..49735989))	No	No	Alternative acceptor/donor	Gamma only
gene:Solyc11g065030.2	11	join(50636640..50636651,50636936..50637034,50639399..50639553,50640701..50640817,50640919..50641016,50641207..50641268)	No	No	Alternative acceptor/donor, Alternative acceptor/donor	Gamma only
gene:Solyc11g065080.2	11	join(50671047..50671112,50672907..50672960,50673038..50673119,50673701..50673741,50675818..50675877,50675998..50676045)	No	No	Alternative acceptor/donor	Gamma only
gene:Solyc11g066410.2	11	complement(join(52484681..52484798,52485347..52485394,52485470..52485567,52485704..52485749,52487293..52487420,52487536..52487673))	No	Yes	Alternative acceptor/donor, Alternative acceptor/donor	Gamma only
gene:Solyc11g068980.2	11	complement(join(53852583..53852665,53853964..53854036,53854218..53854388))	No	Yes	Alternative acceptor/donor, Alternative acceptor/donor	Gamma only
gene:Solyc11g069510.2	11	complement(join(54419128..54419868,54422383..54422649))	No	Yes	Alternative acceptor/donor, Alternative acceptor/donor	Gamma only
gene:Solyc11g071510.2	11	join(55255967..55256117,55259074..55259401,55260216..55260417)	Yes	No	Alternative acceptor/donor, Alternative acceptor/donor	Gamma only
gene:Solyc11g072070.2	11	complement(join(55640165..55640349,55642260..55642536,55642758..55643103,55647343..55647758))	No	No	Alternative acceptor/donor	Gamma only
gene:Solyc11g072390.2	11	join(55860018..55860129,55860602..55860693,55860831..55860900,55861599..55861732,55861964..55862095,55862186..55862325,55863990..55864077,55864517..55864693,55865657..55865821,55865966..55866040,55866210..55866349,55866460..55866577,55867654..55867904,55868062..55868125,55868210..55868278,55868362..55868490)	Yes	No	Alternative acceptor/donor, Alternative acceptor/donor	Gamma only
gene:Solyc11g072490.2	11	join(55977013..55977032,55977568..55977859,55979442..55981052)	No	No	Alternative acceptor/donor, Alternative acceptor/donor, Alternative acceptor/donor	Gamma only
gene:Solyc11g072540.2	11	join(56023712..56023810,56024937..56025188,56026242..56026385,56026465..56027151,56027429..56027665)	No	No	Alternative acceptor/donor, Alternative acceptor/donor	Gamma only
gene:Solyc11g072970.2	11	complement(join(56409137..56409268,56410046..56410204,56411214..56411357,56411777..56411925,56413058..56413116,56414017..56414099,56414348..56414404,56414980..56415054,56415136..56415216))	No	Yes	Alternative acceptor/donor, Alternative acceptor/donor	Gamma only
gene:Solyc12g005880.2	12	join(514585..514700,515250..515349,515434..515689,515782..515845,516328..516400,516519..516639,516775..516862,516939..517055,517262..517371,517628..517773)	No	No	Alternative acceptor/donor	Gamma only
gene:Solyc12g006650.2	12	join(1117462..1117812,1117922..1118383,1118467..1118778,1119517..1119837)	No	No	Alternative acceptor/donor	Gamma only
gene:Solyc12g006880.2	12	complement(join(1323771..1323904,1324734..1324814,1325825..1326112,1329181..1329346))	No	No	Alternative acceptor/donor	Both
gene:Solyc12g008570.2	12	join(1956461..1956569,1958262..1958338,1958450..1958589,1958716..1958791,1958891..1958992,1959084..1959299,1959628..1959708,1960391..1960474,1960755..1960859,1962267..1962445,1962970..1963054,1963178..1963364,1963539..1963608,1964750..1964819,1965183..1965272,1965823..1965891,1965987..1966085,1966616..1966723)	Yes	No	Alternative acceptor/donor, Alternative acceptor/donor	Gamma only
gene:Solyc12g008770.2	12	join(2123687..2123836,2125016..2125101,2125200..2125407,2125501..2125548)	Yes	No	Alternative acceptor/donor, Alternative acceptor/donor	Gamma only
gene:Solyc12g009650.2	12	complement(2922805..2923590)	No	Yes	Alternative acceptor/donor	Gamma only
gene:Solyc12g010410.2	12	join(3455872..3456267,3457236..3457356,3457846..3458045,3458531..3458719)	No	No	Alternative acceptor/donor, Alternative acceptor/donor	Gamma only
gene:Solyc12g013830.2	12	4622459..4622560	No	No	Alternative acceptor/donor	Gamma only
gene:Solyc12g017910.2	12	complement(join(7757198..7758279,7759221..7759475,7759571..7759685,7760262..7760314,7760472..7760732,7760843..7760893,7761184..7761429,7761510..7761750,7763476..7763583))	No	No	Alternative acceptor/donor	Both
gene:Solyc12g019960.2	12	join(12757350..12757421,12757637..12758239,12758346..12758468,12759764..12759996,12760087..12762034)	No	No	Alternative acceptor/donor	Both
gene:Solyc12g021280.2	12	complement(join(15123715..15123873,15123976..15124389,15126587..15126643,15126743..15126836,15133818..15133911,15133989..15134153,15135708..15135810,15135916..15136122,15136194..15136565))	No	No	Alternative acceptor/donor	Gamma only
gene:Solyc12g077590.2	12	complement(join(18649998..18650044,18650243..18650269,18651645..18651714,18652452..18652521,18652591..18652650,18654726..18654784,18654877..18655089))	No	No	Alternative acceptor/donor	Gamma only
gene:Solyc12g027850.2	12	complement(join(27731155..27731220,27731301..27731519,27734720..27734828,27750356..27750388,27751117..27751164,27752809..27752886,27753004..27753088,27753167..27753200,27753333..27753427,27753530..27753599,27756182..27756280,27756404..27756446,27756546..27756649,27757731..27757841,27757934..27758140))	No	No	Alternative acceptor/donor	Gamma only
gene:Solyc12g035520.2	12	join(41369525..41369939,41370699..41370829,41371200..41371290,41371422..41371642,41372212..41372897,41379162..41379747,41379974..41380264,41387854..41387940)	No	No	Alternative acceptor/donor	Gamma only
gene:Solyc12g049230.2	12	join(61573137..61573311,61574981..61575024,61575330..61575462,61577445..61577574,61578705..61579294,61579599..61579887,61582197..61582467,61582596..61582679,61582924..61583379,61584251..61584580)	No	No	Alternative acceptor/donor, Alternative acceptor/donor, Alternative acceptor/donor	Gamma only
gene:Solyc12g055750.2	12	complement(62686184..62686327)	No	Yes	Alternative acceptor/donor, Alternative acceptor/donor, Alternative acceptor/donor, Alternative acceptor/donor	Gamma only
gene:Solyc12g089090.2	12	complement(join(65195886..65195909,65196471..65196761,65197424..65197573,65197661..65197985,65199025..65199791))	No	No	Alternative acceptor/donor	Both
gene:Solyc12g095850.2	12	join(65945061..65945128,65945218..65945361,65946695..65946782,65947851..65947892,65948164..65948253,65948336..65948458,65949513..65949584,65949819..65949931,65950099..65950120,65950218..65950283,65951174..65951230,65952483..65952529,65952754..65952835,65954124..65954213,65954940..65955071)	No	No	Alternative acceptor/donor	Gamma only
gene:Solyc12g099530.2	12	join(67628386..67629219,67629312..67629391,67629474..67629567,67629692..67629790,67630538..67630630,67630715..67630834,67630997..67631100,67632166..67632238,67632694..67632753)	No	No	Alternative acceptor/donor	Gamma only
gene:Solyc01g006130.3	1	join(785092..785173,786332..786435,787051..787257)	Yes	No	Alternative acceptor/donor	Control only
gene:Solyc01g006970.3	1	join(<1540806..1541084,1541845..1541990,1543294..1543393,1543544..1543759,1543849..1543944,1544816..1545091,1545541..1545744,1545836..1545991,1547306..1547398,1547567..1547781,1548102..1548261,1548375..1548648,1548720..1548912,1549032..1549218,1549383..1549751,1549833..1549961)	Yes	No	Alternative acceptor/donor, Alternative acceptor/donor	Control only
gene:Solyc01g058320.3	1	join(66032242..66032779,66032947..66033134)	No	No	Alternative acceptor/donor, Alternative acceptor/donor	Control only
gene:Solyc01g080940.3	1	join(80133682..80133819,80133891..80133982,80134766..80134823,80135000..80135101,80136187..80136346,80136692..80137143)	No	No	Alternative acceptor/donor	Control only
gene:Solyc01g091570.3	1	join(85047438..85047677,85047784..85047951)	No	No	Alternative acceptor/donor, Alternative acceptor/donor	Control only
gene:Solyc01g094080.3	1	complement(join(85535875..85536234,85536326..85536616,85536697..85536912,85537387..85537764))	No	No	Alternative acceptor/donor, Alternative acceptor/donor	Control only
gene:Solyc01g096620.3	1	join(87564215..87564579,87564713..>87564836)	No	No	Alternative acceptor/donor	Control only
gene:Solyc01g102840.3	1	join(91408233..91408735,91411372..91412474,91412566..91412570)	No	No	Alternative acceptor/donor	Control only
gene:Solyc01g103170.3	1	complement(join(91706012..91706137,91706241..91706276,91706365..91706427,91706541..91706633,91706708..91706761,91707122..91707188,91707356..91707424,91707777..91707893,91708169..91708270,91708350..91708468,91708562..91708645,91709240..91709335,91709413..91709478,91710793..91710852,91711417..91711434))	No	Yes	Alternative acceptor/donor, Alternative acceptor/donor, Alternative acceptor/donor	Control only
gene:Solyc01g103420.3	1	join(91904892..91905031,91907369..91907475,91907688..91907783,91907867..91907965,91908113..91908192,91908541..91908654,91909086..91909230,91913453..91913520,91914523..91914912)	No	No	Alternative acceptor/donor, Alternative acceptor/donor	Control only
gene:Solyc01g104840.3	1	complement(join(93065352..93065846,93066895..93067005))	No	Yes	Alternative acceptor/donor, Alternative acceptor/donor	Control only
gene:Solyc01g106050.3	1	complement(93921855..>93921989)	No	No	Alternative acceptor/donor, Alternative acceptor/donor	Control only
gene:Solyc01g107180.3	1	join(94702099..94702160,94703427..94703496,94704144..94705319,94705916..94706485)	No	No	Alternative acceptor/donor, Alternative acceptor/donor	Control only
gene:Solyc01g110380.3	1	join(97015645..97015867,97016115..97016204,97016303..97016403,97016531..97016644,97016711..97016792,97016897..97016964,97017102..97017167,97017261..97017385,97017746..97018073,97018453..97018557,97018636..97019472,97019884..97020191,97020453..97020771)	No	No	Alternative acceptor/donor	Control only
gene:Solyc01g111780.3	1	join(97866380..97866556,97867119..97867406,97867739..97867828,97867971..97868048,97868130..97868210,97869124..97869174,97869771..97869856,97872862..97872928,97873045..97873101,97873197..97873226,97873321..97873380,97873476..97873589,97874222..97874335,97874513..97874611,97875913..97876038,97876113..97876187,97876269..97876340,97876491..97876601,97877468..97877551,97878123..97878230,97878347..9787…	No	No	Alternative acceptor/donor	Control only
gene:Solyc01g112350.3	1	join(98349945..98349996,98350865..98351199,98351306..98351728,98352650..98352939,98353213..98353486,98353805..98354307,98354402..98354723,98355176..98355536,98355939..98356606,98357389..98357997)	No	No	Alternative acceptor/donor, Alternative acceptor/donor	Control only
gene:Solyc02g055550.3	2	2248720..2248905	Yes	No	Alternative acceptor/donor, Alternative acceptor/donor	Control only
gene:Solyc02g021100.3	2	complement(join(22058101..22058109,22058183..22058374,22058829..22060145))	No	No	Alternative acceptor/donor, Alternative acceptor/donor	Control only
gene:Solyc02g062570.3	2	join(34843539..34843661,34844647..34844961)	Yes	No	Alternative acceptor/donor, Alternative acceptor/donor	Control only
gene:Solyc02g068370.3	2	join(38892363..38892437,38892570..38892624,38893611..38894033,38894282..38894840,38896332..38896857)	No	No	Alternative acceptor/donor	Control only
gene:Solyc02g068420.3	2	complement(38942773..38942925)	No	No	Alternative acceptor/donor	Control only
gene:Solyc02g068720.3	2	complement(join(39208176..39208659,39209339..39209551,39210207..39211198,39211922..39212018,39212104..39212243,39212326..39212451,39213477..39213572))	No	No	Alternative acceptor/donor	Control only
gene:Solyc02g069010.3	2	join(39533273..39533309,39533397..39533449,39533864..39533962,39534046..39534159,39534904..39535005,39535258..39535353)	No	No	Alternative acceptor/donor, Alternative acceptor/donor	Control only
gene:Solyc02g071990.3	2	complement(join(41881184,41881270..41882027,41885611..41885826))	No	No	Alternative acceptor/donor	Control only
gene:Solyc02g077750.3	2	<43183162..43183278	Yes	No	Alternative acceptor/donor	Control only
gene:Solyc02g084380.3	2	join(48060252..48060434,48061057..48061323)	No	No	Alternative acceptor/donor, Alternative acceptor/donor	Control only
gene:Solyc02g085140.3	2	complement(join(48752823..48753582,48753972..48755071,48755495..48755602,48756252..48756437,48756980..48757033))	No	No	Alternative acceptor/donor, Alternative acceptor/donor	Control only
gene:Solyc02g086970.3	2	complement(join(50173446..50173716,50173796..50173851))	No	No	Alternative acceptor/donor, Alternative acceptor/donor	Control only
gene:Solyc02g087940.3	2	join(50816685..50816804,50817119..50817236,50817678..50817824,50818179..50818240,50819247..50819334,50819564..50819655)	No	No	Alternative acceptor/donor	Control only
gene:Solyc02g092010.3	2	complement(<53862650..53862868)	No	Yes	Alternative acceptor/donor, Alternative acceptor/donor, Alternative acceptor/donor, Alternative acceptor/donor	Control only
gene:Solyc02g092480.3	2	join(54172481..54173737,54173910..54174485)	No	No	Alternative acceptor/donor, Alternative acceptor/donor	Control only
gene:Solyc02g093490.3	2	join(54983991..54984108,54984869..54984962,54985206..54985282,54985850..54985956,54986043..54986128,54986223..54986276,54987149..54987299,54987442..54987455,54987702..54987801)	No	No	Alternative acceptor/donor	Control only
gene:Solyc03g007490.3	3	join(2070808..2071004,2072059..2072071)	No	No	Alternative acceptor/donor	Control only
gene:Solyc03g025310.3	3	join(2777309..2777636,2777735..2777856,2780263..2780322,2780423..2780564,2783342..2783490)	No	No	Alternative acceptor/donor, Alternative acceptor/donor	Control only
gene:Solyc03g078520.3	3	join(52496719..52496839,52497743..52498137,52498617..52498631)	No	No	Alternative acceptor/donor	Control only
gene:Solyc03g019950.3	3	join(62732821..62733073,62733175..62733249,62733333..62733391,62733485..62733620,62733804..62733900,62733979..62734045,62735120..62735218,62735558..62735647,62736017..62736171,62737159..62737260,62737727..62737844)	Yes	No	Alternative acceptor/donor, Alternative acceptor/donor, Alternative acceptor/donor	Control only
gene:Solyc03g112160.3	3	complement(join(64142402..64142498,64143251..64143492,64143588..64143665,64143789..64143931,64144406..64144490))	No	No	Alternative acceptor/donor, Alternative acceptor/donor, Alternative acceptor/donor	Control only
gene:Solyc03g114110.3	3	complement(65625705..65626154)	No	No	Alternative acceptor/donor	Control only
gene:Solyc03g115390.3	3	complement(join(66593047..66593087,66594528..66594765,66596039..66596263,66596808..66596870,66597324..66598418,66598992..66599058,66599140..66599255,66599437..66599523,66599760..66599792))	No	No	Alternative acceptor/donor	Control only
gene:Solyc03g118120.3	3	join(68563605..68564094,68564374..68564381)	Yes	No	Alternative acceptor/donor	Control only
gene:Solyc03g119420.3	3	join(69521974..69521976,69522526..69522673,69523240..69523394,69523471..69523554,69524166..69524325,69524419..69524552,69525092..69525166,69526128..69526163)	No	No	Alternative acceptor/donor	Control only
gene:Solyc04g005350.3	4	complement(join(253741..253940,256245..>256350))	No	No	Alternative acceptor/donor	Control only
gene:Solyc04g007280.3	4	join(990950..990968,991346..991615,993334..993858,994235..994459,994536..995167,995931..996015,996099..996144,996770..996908,997131..997247,997358..997535,999993..1000052,1001661..>1002103)	No	No	Alternative acceptor/donor	Control only
gene:Solyc04g008560.3	4	complement(join(2173490..2173588,2173669..2173923,2174792..2174857,2174963..2175083,2177038..2177200,2177797..2178138,2178237..2178360,2179503..2179691))	No	No	Alternative acceptor/donor, Alternative acceptor/donor	Control only
gene:Solyc04g010220.3	4	join(3536896..3537030,3537998..3538207,3539449..3539544,3539898..3539950,3540106..3540202,3540294..3540367,3541244..3541355,3542658..3542768,3543652..3543728,3545087..3545153,3545512..3545577,3546878..3546985,3547123..3547253,3547405..3547471,3547561..3547628,3547707..3547803,3548274..3548344,3548435..3548942)	No	No	Alternative acceptor/donor	Control only
gene:Solyc04g058090.3	4	complement(join(55141127..55141294,55141399..55141557,55141658..55141760,55141884..55142056,55142614..55142673,55142788..55142889,55142958..55143052,55144837..55145188))	No	No	Alternative acceptor/donor	Control only
gene:Solyc04g071750.3	4	58797397..>58797816	No	No	Alternative acceptor/donor, Alternative acceptor/donor, Alternative acceptor/donor	Control only
gene:Solyc04g072050.3	4	complement(join(59193426..59193435,59193754..59193843,59194725..59194798,59195006..59195057,59196109..59196249,59197587..59197688,59198650..59198723,59199086..59199137,59200474..59200598))	No	No	Alternative acceptor/donor	Control only
gene:Solyc04g078680.3	4	join(63465116..63466843,63467637..63467687,63468262..63468360,63468428..63468571,63468683..63468823)	No	No	Alternative acceptor/donor	Control only
gene:Solyc04g079680.3	4	join(64136674..64137607,64137692..64137789)	Yes	No	Alternative acceptor/donor, Alternative acceptor/donor	Control only
gene:Solyc04g080900.3	4	join(65034587..65034989,65035168..65035259,65035512..65035595,65035992..65036069,65037136..65037336,65037465..65037572,65038331..65038405,65039129..65039349,65041033..65041093)	No	No	Alternative acceptor/donor, Alternative acceptor/donor	Control only
gene:Solyc05g007030.3	5	join(1619757..1620182,1621151..1621783,1621909..1622063,1624286..1624497,1624602..1624735,1624821..1625167,1625242..1625345,1626054..1626121)	No	No	Alternative acceptor/donor, Alternative acceptor/donor	Control only
gene:Solyc05g014190.3	5	join(7962194..7962248,7962932..7962990,7963222..7963491,7963704..7963787)	Yes	No	Alternative acceptor/donor, Alternative acceptor/donor, Alternative acceptor/donor, Alternative acceptor/donor	Control only
gene:Solyc05g017860.3	5	complement(join(18737331..18737417,18737652..18737957,18740383..18740451,18744961..18745089,18745223..18745384,18745603..18745723,18745828..18745943,18746860..18746925,18747583..18747664,18747822..18747913,18748051..18748158,18748329..18748397))	No	No	Alternative acceptor/donor, Alternative acceptor/donor	Control only
gene:Solyc05g054200.3	5	join(<65004919..65004921,65005215..65005280,65005425..65005550,65005632..65005707,65006796..65006856,65006956..65007014,65007100..65007171,65007467..65007686,65007773..65007983,65008511..65008774,65009615..65009803)	No	No	Alternative acceptor/donor	Control only
gene:Solyc05g054400.3	5	complement(join(65169180..65169617,65170101..65170229,65170921..65170941))	No	No	Alternative acceptor/donor	Control only
gene:Solyc05g054980.3	5	complement(join(65608922..65609059,65609153..65609278,65609996..65610152,65611582..65611691,65611876..65612023,65612506..65612647,65613311..65613401,65613601..65613706,65614923..65615022,65615249..65615357,65615467..65615709,65617353..65617502))	No	No	Alternative acceptor/donor, Alternative acceptor/donor	Control only
gene:Solyc05g055450.3	5	join(65942906..65943011,65945612..65945850,65945928..65946034,65947214..65947407,65947754..65947848,65948055..65948150,65948456..65948517,65948688..65948771,65948893)	No	No	Alternative acceptor/donor	Control only
gene:Solyc05g055600.3	5	join(66013277..66013329,66013426..66013465,66013555..66013635,66014459..66014653,66014744..66014854,66014948..66015013,66015139..66015246,66015347..66015391,66016009..66016065,66016226..66016320,66016798..66016849,66017001..66017057,66017142..66017204,66017288..66017394,66018129..66018297)	No	No	Alternative acceptor/donor	Control only
gene:Solyc06g009390.3	6	complement(join(3311058..3311625,3312346..3312581,3312662..3312748))	No	No	Alternative acceptor/donor, Alternative acceptor/donor	Control only
gene:Solyc06g050700.3	6	join(33556010..33556226,33556311..33556453)	No	No	Alternative acceptor/donor, Alternative acceptor/donor	Control only
gene:Solyc06g051270.3	6	join(34585230..34585340,34585767..34585829,34585905..34586153)	No	No	Alternative acceptor/donor, Alternative acceptor/donor	Control only
gene:Solyc06g054590.3	6	join(37438955..37439021,37440209..37440555)	No	No	Alternative acceptor/donor, Alternative acceptor/donor	Control only
gene:Solyc06g061000.3	6	join(39086754..39086988,39089971..39090186,39091743..39091852,39091927..39092092,39093038..39093165)	No	No	Alternative acceptor/donor	Control only
gene:Solyc06g062860.3	6	complement(join(39779414..39779650,39779757..39779934,39781663..39781853,39782090..39782223,39782482..39782628,39782699..39782825))	No	No	Alternative acceptor/donor, Alternative acceptor/donor	Control only
gene:Solyc06g065200.3	6	complement(join(40770054..40770077,40773759..40773938))	No	No	Alternative acceptor/donor	Control only
gene:Solyc06g068030.3	6	complement(42278229..42278549)	No	No	Alternative acceptor/donor, Alternative acceptor/donor	Control only
gene:Solyc06g075550.3	6	join(47054374..47054494,47055438..47055691,47055900..47056089,47056183..47056574,47057422..47057697)	Yes	No	Alternative acceptor/donor, Alternative acceptor/donor	Control only
gene:Solyc07g005420.2	7	324112..324276	Yes	No	Alternative acceptor/donor, Alternative acceptor/donor, Alternative acceptor/donor	Control only
gene:Solyc07g006330.2	7	complement(join(1152783..1152958,1153180..1153300,1153455..1153466))	No	No	Alternative acceptor/donor, Alternative acceptor/donor, Alternative acceptor/donor, Alternative acceptor/donor	Control only
gene:Solyc07g021340.3	7	join(16954776..16954848,16954942..16954994,16955088..16955204)	No	No	Alternative acceptor/donor, Alternative acceptor/donor	Control only
gene:Solyc07g026675.1	7	complement(join(30220637..30220822,30221063..30221262,30221529..30221883))	No	No	Alternative acceptor/donor, Alternative acceptor/donor	Control only
gene:Solyc07g032150.3	7	35764405..>35764509	No	No	Alternative acceptor/donor, Alternative acceptor/donor	Control only
gene:Solyc07g041010.3	7	join(51649257..51649266,51649700..51649813,51651249..51651375,51651458..51651575,51651775..51651825)	No	No	Alternative acceptor/donor	Control only
gene:Solyc07g045390.2	7	58630573..58630926	No	No	Alternative acceptor/donor	Control only
gene:Solyc07g052400.3	7	61047736..>61048044	No	No	Alternative acceptor/donor, Alternative acceptor/donor	Control only
gene:Solyc07g063440.3	7	join(66045761..66045824,66046647..66046876,66048041..66048222,66048881..66049064,66049472..66049562,66050905..66051065,66053150..66053239,66053468..66053629,66053910..66053971,66054121..66054211,66054885..66055048,66055784..66055982,66056236..66056781,66056872..66057084,66057332..66057719,66057814..66057910,66058011..66058095,66058471..66058660,66059068..66059363,66059767..66059857,66059951..6606…	No	No	Alternative acceptor/donor	Control only
gene:Solyc07g064150.3	7	join(66545508..66545544,66545797..66546002,66546081..66546134,66546590..66546631)	Yes	No	Alternative acceptor/donor	Control only
gene:Solyc07g065480.3	7	complement(join(67342851..67343123,67343265..67343365,67345779..67345845))	No	No	Alternative acceptor/donor	Control only
gene:Solyc08g006420.3	8	join(1014466..1014516,1016592..1017134,1017245..1017479,1017552..1022884,1023996..1024776,1024874..1025559,1026562..1026697,1027435..1027509,1027608..1027627)	No	No	Alternative acceptor/donor, Alternative acceptor/donor	Control only
gene:Solyc08g041780.3	8	join(25847140..25847142,25847220..25847427,25847723..25847882,25848056..25848192,25848334..25848437,25848585..25848680,25849290..25849383,25852754..25852874,25852990..25853188)	No	No	Alternative acceptor/donor, Alternative acceptor/donor, Alternative acceptor/donor, Alternative acceptor/donor	Control only
gene:Solyc08g021960.3	8	join(34140215..34140295,34141985..34142377,34142533..34142750,34148197..34148264,34148353..34148454,34150851..34150968,34151060..34151195,34151460..34151519)	No	No	Alternative acceptor/donor	Control only
gene:Solyc08g066540.3	8	complement(join(55345518..55345564,55346212..55346251,55348230..55348302,55348919..55348996,55349587..55349623,55349731..55349791,55351699..55351902,55352000..55352137))	No	No	Alternative acceptor/donor	Control only
gene:Solyc08g067860.2	8	complement(join(56946342..56946485,56952234..56952506,56953642..56953833,56954005..56954243,56956697..56956953,56960786..56961066,56961348..56962172,56962772..56962903,56963030..56963095,56963246..56963521,56972099..56972221,56974441..56974500,56974582..56974749,56977905..56978433,56979670..56979827,56982887..56982970,56983047..56983277,56984769..56984831,56985536..56985676,56986015..56986113))	No	No	Alternative acceptor/donor, Alternative acceptor/donor, Alternative acceptor/donor	Control only
gene:Solyc08g078060.3	8	complement(62033220..62033372)	No	No	Alternative acceptor/donor, Alternative acceptor/donor, Alternative acceptor/donor	Control only
gene:Solyc08g078480.3	8	<62390566..62390712	Yes	No	Alternative acceptor/donor	Control only
gene:Solyc09g007160.3	9	join(775061..775071,775964..776038,776164..776224,777035..777121,777471..777569,777658..777768)	No	No	Alternative acceptor/donor, Alternative acceptor/donor, Alternative acceptor/donor	Control only
gene:Solyc09g011450.3	9	join(4762413..4762587,4764308..>4764477)	No	No	Alternative acceptor/donor	Control only
gene:Solyc09g059430.3	9	join(54664504..54664509,54666136..54666690,54666769..54666951,54667171..54667191)	No	No	Alternative acceptor/donor	Control only
gene:Solyc09g065160.3	9	complement(63301038..>63301217)	No	No	Alternative acceptor/donor	Control only
gene:Solyc09g075160.3	9	join(67376014..67376246,67378740..67378881)	No	No	Alternative acceptor/donor, Alternative acceptor/donor	Control only
gene:Solyc09g075200.3	9	complement(join(67398369..67398659,67399125..67399216,67399524..67399617,67403318..67403490,67403589..67403700))	No	No	Alternative acceptor/donor	Control only
gene:Solyc09g082580.3	9	join(68747576..68747878,68748375..68748488,68749289..68749733,68749847..68750062,68750169..68750218,68750427..68750484,68750696..68750907)	No	No	Alternative acceptor/donor	Control only
gene:Solyc09g091010.3	9	complement(70840034..70840477)	No	Yes	Alternative acceptor/donor, Alternative acceptor/donor	Control only
gene:Solyc10g006600.3	10	join(1127434..1127500,1127602..1128002)	No	No	Alternative acceptor/donor, Alternative acceptor/donor	Control only
gene:Solyc10g006760.3	10	complement(join(1206055..1206098,1206618..1207335))	No	No	Alternative acceptor/donor	Control only
gene:Solyc10g044960.2	10	28998369..28998539	No	No	Alternative acceptor/donor	Control only
gene:Solyc10g053970.2	10	complement(join(54241839..54241856,54242023..54242097,54242538..54242941,54243440..54243572,54243781..54243894,54243985..54244074,54244323..54244422,54244546..54244595,54244691..54244792,54244884..54244961,54245037..54245303,54245411..54245510,54246281..54246581,54247967..54248000))	No	No	Alternative acceptor/donor	Control only
gene:Solyc10g078285.1	10	complement(join(60252664..60253100,60253479..60253527))	No	No	Alternative acceptor/donor	Control only
gene:Solyc10g079370.2	10	complement(join(61044535..61044671,61044881..61044960,61045533..61045621,61045725..61045855,61045934..61046063,61046586..61046610,61047330..61047673))	No	No	Alternative acceptor/donor	Control only
gene:Solyc10g080690.2	10	join(62035119..62036060,62036670..62036738)	Yes	No	Alternative acceptor/donor	Control only
gene:Solyc10g086240.2	10	complement(65247759..65248730)	No	Yes	Alternative acceptor/donor, Alternative acceptor/donor, Alternative acceptor/donor	Control only
gene:Solyc11g006320.2	11	complement(join(1033022..1033060,1033598..1033684,1033768..1033842,1034035..1034154,1034268..1034354,1035465..1035530,1035874..1035939,1036270..1036341,1036441..1036542,1036670..1036847,1036925..1036980,1037229..1037339,1037462..1037530,1037628..1037736,1038447..1038535,1038662..1038739,1041707..1041829,1042560..1042679,1042768..1042848,1042933..1043079,1043177..1043255,1043563..1043637,1045131..…	No	No	Alternative acceptor/donor	Control only
gene:Solyc11g044750.2	11	join(32586237..32586268,32587097..32587221,32587306..32587406,32587508..32587600,32588378..32588472,32588666..32588739,32589005..32589093,32589873..32589986)	No	No	Alternative acceptor/donor	Control only
gene:Solyc11g042940.2	11	complement(join(34192194..34192312,34192977..34193109,34193186..34193438,34193514..34193641))	No	No	Alternative acceptor/donor, Alternative acceptor/donor	Control only
gene:Solyc11g062070.2	11	complement(join(49218070..49218096,49218184..49218318,49218397..49218550,49219187..49219222,49219325..49219409,49225932..49226025,49226970..49227039,49227124..49227218,49227325..49227407,49227572..49227665,49228695..49229306))	No	Yes	Alternative acceptor/donor	Control only
gene:Solyc11g065880.2	11	complement(join(51752235..51752319,51752476..51752576,51753652..51753807,51754569..51754665,51754930..51755060,51755131..51755201,51755902..51756382,51758287..51758412))	No	No	Alternative acceptor/donor, Alternative acceptor/donor	Control only
gene:Solyc11g071700.2	11	join(55398264..55398476,55398560..55398778,55398854..55398962,55399054..55399169,55399384..55399482,55402658..55402767,55403765..55403839,55406252..55406330,55406428..55406577,55406850..55406969,55407559..55407681,55408200..55408277,55408372..55408460,55408542..55408650,55409581..55409649,55409723..55409833,55410886..55410941,55411065..55411242,55411319..55411420,55411523..55411594,55411727..5541…	No	No	Alternative acceptor/donor, Alternative acceptor/donor, Alternative acceptor/donor	Control only
gene:Solyc12g006700.2	12	complement(1165330..1166331)	No	No	Alternative acceptor/donor, Alternative acceptor/donor	Control only
gene:Solyc12g021360.2	12	join(16030022..16030222,16030312..16030425,16030515..16030667)	No	No	Alternative acceptor/donor	Control only
gene:Solyc12g088900.2	12	complement(join(65073978..65074031,65075370..65075555,65075633..65075943,65076872..65077019))	No	No	Alternative acceptor/donor	Control only
gene:Solyc12g099330.2	12	complement(join(67501664..67501738,67503058..67503159))	No	Yes	Alternative acceptor/donor, Alternative acceptor/donor	Control only
gene:Solyc12g100350.2	12	join(68099222..68099352,68100713..68100761)	No	No	Alternative acceptor/donor	Control only
