# Supplementary material for: Transcriptomic and alternative splicing reprogramming by low-dose gamma irradiation in tomato under ToBRFV infection
Source: Biochem Biophys Rep. 2026 May 19;46:102626. doi: 10.1016/j.bbrep.2026.102626 (PMC13213220; doi:10.1016/j.bbrep.2026.102626)
Supplement: Supplementary file 2 — Additional file 2. Predicted interactions between tomato miRNAs and the alternative splicing gene under gamma treatment. Multimedia component. 2 [file mmc2.xlsx]

## Sheet: Sheet1
>Solyc01g014490.3
ATGAAGAGAATCAATTGGAACAGTTACAAGATCAACCAAACACAAGACAAAATTGGTGTC
TTTGTGAGCATTGTTAGCACCAAAATCCCCTTTAAAGGGACTGGCAAGGAGTATATTGGA
GATGACATAAGTGAGATTGCTTCTGCTGTCAAGACAGCTATTAAGCAATGCTGCAATCAG
CTCAAATCAAAAATTGTAAAAAGGATTCATGCTCGTGAGCAGCAGGAAAGGAAGCGGAAT
TTGAGCAAGTATATTCCTAGTGCTACCGCTGCTATATATGATCTCCTAAAACAGACGACA
AATGTGCATGCATCAAAAAAGAGACGCTTCAGGGATGACAATGCTGACCTACTAAAACAA
GTTTCAGTTAATTCATTAACAAAAGATACATTCAGAGAAAAGCTTGCTCAGCATGTCGAA
AAGGTGGACTACGAAATGGGTTTGGAATATGCCACACAGACCGGAGTGAATGAAGAACCA
CGGGAAGAGATATACATAGAGTCACTGAATGAAGATAAGAACTTCCTAGACCTCCAGAGC
CCTATATTTGTCTTCAGATTCTATCAC
>Solyc01g049680.3
ATGCAGGTCTCTGAAGCATCTGTTAGCAGGAACCGTAGTACCATTATTGTTCCAGCAGGA
AGTGCCCGGGATGAGGGATGGGCAGCATTTAGGAATATTTTGGCAGAGATTAACGAAGCC
TCAAGGCTATTTATTTCGCCCAATCAGAGTTTGGAAACCTCAGAGCGTCTTGGGCTTTCA
GATGATGTAGGAGCTGGTTTTATATCCAGTCACTCTTCTCAATCTGCTCCCACAGCTGAT
TTGACTATTGAACGGACCATTGATTTGCCAGCAGCTGACGAAGTTAGTGACGTGGGGGTC
TCCAAAGTAATCAGGGTTGACCAGAAGAGGTTCTTCTTTGATCTTGGGAATAACAATCGG
GGCCATTTCTTACGAATATCGGAGGTAGCAGGTTCTGACCGCTCTTCAATAATTCTTCCC
CTTTCTGGCCTGAAACAATTTTATGACATGGTGGGTCACTTTGTAGAGATAAGCAAAGAT
CGCCTCGAAGGAATTACAGGTGCAAATGTTCGGACAATTGACTCCCCACAGAGA
>Solyc01g056690.3
ATGGGCCTGGAAATCTTGGAACCTAACACCTGCATTCGTGGGTGTTGTACCAGCCGAAGA
ATCCCCATTCATCTCCCTCCTCCTTCTTATTCTCTCTCTCACCCTATTGCTCGAGGGGCT
GAAAGTGTGGTGTATGAAGCCATTCTTGATGGTAAAAAAGTTGCTGTTAAAAAACCCATC
TTGTCCACATCTGAAGATATTGATAAATTCCATAAAGAACTGCAATTATTGTGCACATTG
GATCATTGGGGGATAGCAAAGCTAGTGGGGGCACACGCCAAGCCGCCAAATTACATGTTT
TTCTTTGAATACTATGAGTCTGGAAATCTTGCCGGGAAATTACACGTGGATGAATGGAGT
CCAAGTATCAGAGAGGCACTTGAAATTGCAGCTCATTTAGCAAAGGCCTTACAGTACCTA
CATAACCTTGGGATTGTGCACAGAGACGTGAAACCAGCAAACATTCTCCTTGATAGACAG
CTACAACCACATCTCGCGGACTTTGGTTTGGCCGAATACAAAAAAAATCTCAAACTAGTT
TCCACTGAAAACTGGAAATCGACTGGCAAGCCTACTGGAGGTTTCCATAAAAGGAATATG
GTTGGTACACTTATTTACATGGCACCAGAGGTGCTGACGAAAGAGGTCCACACTGAAAAG
TCTGATGTATATAGCTTTGGAATAACAGTGAATGAACTTCTTACTGGCATAGTTCCATAC
ACTGATCTTCGTGCTGAGACACAGGCCCATACGGTGCTTGAAATGAACTACACTGAGCAG
CAACTTACTGCAGCCGTTGTATCTGAAGGCTTACGACCCGTTCTAGCTGACATTCAATCC
AGCGCTCCAGCAAGTTTAGTCTCTTTGATAGAAAGATGTTGGGATAAAGATCCACAAAAT
AGGCCTTCTTTTGATGATATTGTCGTGGAACTTGATTTCATTCTGGAACATGATGTTGGA
AGGGGCTGTATGGAGAAGGCCTCAGGGGAAGCTTTTATTTCTTCAAATGGCGTCTATGCT
GCAAATTTCCAAACCTATCAGGAGAATATTAGCTGGTTCAGTCAAGGTAAAGACTTTATG
AAAAGAGTTCCTACTGCCCTTGCTGCTAGCACATGGCTGGATTCTTCAGATGATCATATC
TATAGTCCAGTTCTGTCTTGGGGTTCCTTTGCATCATGTGGGAGAAGGGAAACAATGGAA
GATAGACACTTCCTTATGCCTCAGTTGTGTGATGAAAAGGATATTCACATCTTTGCAATC
TTTGATGGTCATCGAGGTTCAGCAGCTGCTGAGTTTTCCTCTGGAGCTTTACCAGGATTT
TTGCAGAATCTTGGTTCAGTTTGCAGTCCCTCTGATGCGCTTTTTGAAGCATTCATAAAG
ACAGATGTTGCATTCAGGACACAACTTGATTCTTCTCGCAAACGCAAGGGAGCAGTTCAG
AAAGATTGGCACCCTGGTTGTACTGCAATAGCTGCTCTTATCGTCAGAAACAAACTTATT
GTTGCTAATGCTGGTGATTGCAGAACAATTCTGTGTCGATCTGGGATTCCATATGCTCTA
AGTAGGGATCATGTTGCAAGTTGTCTTGAGGAGCGGGAACGTATTATCCGTGCAGGTGGC
CTTGTCAAATGGCAAGTGGATACATGGAGGGTGGGTGATGCGGCTCTCCAGGTCACAAGG
TCTATTGGCGATGATGATCTGAAGCCAGCTGTAACTGCAGAACCTGAGATAACTTCGACT
ACTCTTTCTGCCGAGGATGAATACATTGTAATGGCAAGTGATGGGCTTTGGGATGTTGTT
AGTGAGAAAGATGTAGTGAACATAATCAGAGACACAGTGAAAGAAGCAGGAATGTGTTCA
AAGAGGTTAGCGACAGAAGCTGCGGAAAGAGGGAGCAAAGACAACATAACTGTTATTGTT
ATTTTCTTGCGTCCAGTTTCCACAGCCGAGAGAATCTAT
>Solyc01g079340.3
ATGTTGGACTTGTCAAAGCTACTGTTCTTCCCGTGTTGTGCTAGGTTATCAAAGAGGGGC
CAGTCTTTGAAGCTGAAGAATTTAACCATTTTATTTTTTTTCTTGTGCATCACTAATGCT
GAGTTGCCTGATGAGCCATTTGAGCAACAACCTGTTACTCCAGTCAATAAACCTGTTGAA
GCACCTGGCCTACCTGATCTGCCCCTGCCAGCGAATGTACCTGGTTTTCATAGACAGCAT
AGGAAACATTCTCCTCATGGTGCGCCATGGCTTGGGCTAGCTCCAGCTCAGCCTCCTGAT
TACGGTCCTTTAGTAACTGCTGCGCACGCTCCTTCCAGTTCCAGCTTGTCGAAGCCATCA
ATGAAGAAAAATGGATTGGTGCCTCCTAGTGCTGGCCTTGCACCCCCTCAATCCAGTCCT
AGTACTCTACCCACTGGTTTGGTTCAGCCACCACTTTCTCCTCACACTTCCACAGACTGT
TGTGGACAAGATATGGTGCTCAAACGAGGAAGCCTGGACTGCGAGTGTGTTTACCCGTTA
AAGATTGACCTTCTTCTCTTGAATGTCTCATCAAATCCTAATTGGAAACTTTTTCTAAAT
GAATTTGCTTCACAGCTAGGTTTAAAGGTGTCTCAAATTGAGCTGATTAACTTTTATATG
GTGGATCTTTCAAAGCTAAATATATCCATGGATATCACACCATACAAGGGAGTTAGCTTA
TCATCTGATGAAGCTTCAGCTGTAAACGCTTCATTATCAATGCATAAGATCCAACTAGAC
CCAACACTAGTGGGTGGATACCAATTGCTCAACATTACCTTGTTTAAGCCACCAGTTTCA
TCACAAGCTCCTCGTTCTGCTATGTCACCAGTTTTAGCAGCTCCGCATCTTCCTTCAGCT
CCTGCAGTAACAGTATCTTCACACAAAGGGAGACATCCGAGTTTAATTCTTATTGTTGGG
ATTGTTGCTGGCATCTTAATCATCACTATCATATCAACACTCTTTATTTGTTTCTGTGGA
TCTAATCATGGACAGAAGAAAGGCTCCCACAAAGAAGCTGAAAAACCAATGCGTGTAGAG
ACTGTTCCTGCTCAGGGATCATTTCCCCATCCAACTAGTACACGGTTTCTTCCATATGAA
GAACTGAAAGAAGCTACAAATAACTTTGCACCAGCTAGTATACTTGGAGAGGGCGGCTTT
GGCAGAGTTTACAAGGGCGTGCTTAGTGATGGTACTGCTGTTGCAATAAAAAGACTTACT
AGTGGAGGCCAACAAGGAGGTAAAGAGTTCCTAGTTGAGGTTGAGATGCTTAGTAGGCTG
CATCACCGTAATCTTGTGAAGCTTGTTGGTTACTATAGCAGTCGGGAGTCCTCACAGAAC
CTACTATGTTATGAGCTTGTTTCAAATGGAAGTTTAGAGGCTTGGCTTCATGGCCACTTA
GGATTAAATTGCCCTCTGGATTGGGACACAAGAATGAAAATTGCGCTTGATGCAGCGAGA
GGACTTGCATACTTGCACGAAGATTCTCAACCTTGTGTTATTCATAGAGATTTTAAGGCA
TCAAATATATTGCTCGAGAACAACTTTCATGCTAAAGTTGCTGATTTTGGCCTTGCAAAA
CAGGCCCCAGAAGGCCAGGCTAATTACCTCTCAACTCGTGTTATGGGCACATTTGGGTAT
GTAGCCCCTGAATATGCCATGACTGGGCATCTACTGGTAAAAAGTGATGTGTACAGCTAT
GGGGTTGTCCTCCTTGAACTGTTGACAGGAAGGAGGCCTGTAGATATGGCACAACCGTCA
GGGCAGGAGAATCTTGTCACTTGGGCCAGACCAATACTTAGAGACAAGGATCGTTTGGAA
GAACTTGCTGATCCAAGACTTGAGGGGAAGTACCCAAAGGAGGATTTTGTGCGGGTTTGC
ACAATTGCAGCGGCTTGTGTTGCTCCTGAAGCTAGCCAAAGGCCTACAATGGGAGAAGTG
GTTCAATCGCTCAAAATGGTTCAGCGAGTAACAGAGTACCAGGATACTACTACTATAAAT
TCAGGTGCTCGACCTAACTTAAGACAGTCATCTACAACCTTTGAATCAGATGGTACCTCT
TCTATGTTCTCTTCTGGTCCTTACTCTGGTTTGAGTGTCTTCGAGAATGACGTTTCTAGG
GCAGCTGTATTCTCAGAAGATCTTCATGAAGGAAGA
>Solyc01g079450.3
ATGTATGAAGCGGTCGCCATGAGCCTTCCCAAAGTCTATCATCGTTTCTCTTTACTCTCT
CTACACTCTACTACTTCTCCCATTCTTCCCAAAACCCTCTTCTTCTCATCGTATTCTCTC
CGTCTCGCCGTCAAACGCCTCCATTCGCCGCCGTTGCTCCGTCCGCAATCTAGAAGATTC
GTCGCCGGTAAGCGATTCCAGGCGAAATCCACTATGGCTTCCTCTAGATTTCACCATCTT
GTCCCCGTCAACGCCCTTACTGCGGAGGACGGCGGAAATGGCACTGGCTCTAATGGCGCT
GCTGATGCTACTGCTTCTGTTGCTTATGATGACGATGTAGAATCAGCATCAGCCACGGGA
TATCGTCTTCCTCCGTTTGAGATTAGAGATATTGTTGATGCTCCACCACTTCCAGCACTG
TCATTCTCTCCATTAAGGGATAAAATACTGTTTCTTAAGCGGAGATCCTTGCCACCTTTG
TCAGATTTAGCAAGACCGGAGGAGAAGCTTGCTGGAATCCGCATTGACGGGAAATGTAAC
TCCAGGAGTCGCATGTCTTTCTATACTGGCATAGCCATCCATCAGTTAATGGAAGATGGT
AGCCTAGGACCGGAAAAAGAGATCCAGGGTCTCCCCAAAGGTGCTAAAATTAATTTTGTG
ATGTGGTCAAACAATGGTCAGCATTTAGCCTTCAGTGTCCGCCTTGATGAGGATGATGGC
AGCAGCAGCAAACTGAGAGTATGGGTTGCTAATGTGGATACTGGGAAAGCCAGACCTCTT
TTCGAGTCACCAGATGTATATGTAAATGCTGTTTTTGACAACTTTGTTTGGGTGAATGAC
TCAACTCTTTTGGTATGTACCATCCCGTTATCTCGTGGAGATCCACCAAGGAAACCTTTG
GTCCCCTCTGGCCCCAAGATTCAATCTAATGAGCAAAAGAATGTTATTCAAGCTAGAACC
TATCAGGATCTGCTCAAAGATGAATATGATGAAGATCTGTTTGAGTATTATGCTACCACA
CAACTGGTTTTGGCTTCTTTAGATGGGGAAATGAAGCCCTTTGGTCCACCAGCTATATAC
ACTTCAATGGACCCTTCCCCAGACCAAACATACATTTTGATCTCCTCAACTCACAAGCCG
TTTTCATTTGTTGTACCATGCGGAAGGTTTCCCAAAAAGGTTGAACTGTGGAAAGCCAAT
GGAGAATTTGTGAGAGAACTTTGTGATTTACCCCTTGCCGAAGATATTCCTATTGCATTC
AATAGTGTGAGGAAAGGGATGCGATCAATCAATTGGAGAGCAGATAAGCCGTCGACTCTC
TATTGGGTTGAGACACAAGATGGCGGTGATGCAAAAGTTGACGTTTCTCCACGTGACATA
GTCTATACACAATCTCCTGCACCACATGACAATGAACAACCTAAAATTTTACATAAACTG
GACCTTCGTTATGGAGGGATTTCCTGGTGTGATGATACACTTGCATTGGTTTACGAATCG
TGGTACAAAACAAGGAAGGTGAGGACATGGGTTATATCTCCCGGATCAGAGGATGTAAAT
CCCCGGATACTATTTGATCGATCATCAGAAGATGTGTATTCTGATCCTGGTTCTCCCATG
TCTCGGAGAACTCCTGCTGGAACATATGTTATTGCGAAGGTGAAGAAGGAAGATGATGGG
GACACTTACATATTGTTAAATGGAAGTGGCGCTACCCCAGAAGGCAACATTCCGTTTCTC
GATTTGTTTGACATAAATACAGGGAGTAAGGAACGAATATGGCAGAGTGACAAGGAAAAA
TATTTTGAGACTGTTGTTGCTTTGATGTCTGATCAGAAGGAAGGAGAGTTGTCAATAAAT
GAGTTGAAGATACTCACTTCTAAAGAATCCAAAACTGAAAACACTCAGTACTACCTTTTG
AGCTGGCCTGAGAAAAGAGCATGTCAGATTACAAACTTCCCTCATCCTTACCCACAGTTG
GAATCGTTGCAAAAAGAAATGATCAGATATCAGCGGAAAGATGGAGTTCAACTTACTGCG
ACCCTATATCTTCCACCAGGTTATGATCCCTCAAGAGATGGACCCCTTCCATGCCTTGTT
TGGTCATACCCTGGAGAATTTAAGAGTAAAGAGGCAGCTAGCCAAGTTCGAGGTTCCCCT
AATGAGTTTGCTGGAATTGGGCCAACATCCCCCCTCCTATGGTTAGCAAGGAGGTTTGCT
GTCTTGTCAGGGCCGACAATCCCAATTATTGGAGAGGGTGATGAAGAGGCCAATGACAGG
TACATAGAACAACTTGTTGCAAGCGCTGAGGCTGCAGTGGAAGAAGTTGTACGCCGTGGA
GTGGCTGATCCAAAAAAAATTGCTGTTGGTGGTCACTCCTATGGGGCATTCATGACAGCA
AACCTCCTTGCCCATGCACCTCATCTTTTCTGTTGTGGAATTGCTCGTTCTGGTGCTTAT
AACAGAACACTAACACCTTTTGGGTTCCAGAATGAGGAGAGAACACTTTGGGAGGCGACC
AGTACTTATGTTGAGATGAGCCCTTTTATGTCAGCCAATAAGATTAAAAAGCCTATATTG
CTTATCCATGGGGAGGAGGACAACAATCCAGGAACATTGACGATGCAGTCAGATCGTTTC
TTCAATGCACTGAAAGGCCATGGTGCACTTTGTCGCCTTGTAATTCTACCATATGAGAGT
CATGGTTATGGAGCACGGGAGAGTATAATGCATACACTCTGGGAGACTGATAGGTGGCTC
CAAAAGCATTGCGTCTATTCTTCAAATGTCAAGGCAGATGGTAGCGTGTGCAAGGATAAT
GCAGAAGGCACAGTAGATTCACAAAGCAAAGCTGTTGGTGCTGCTGGAGGTGTTCAAGAG
CTTGCCAATTTGGATGATGACCAATTTCACTCTATCAGAAGGTCTTTATTG
>Solyc01g079600.3
ATGGATGGTCTTTGTTTGACAGGAGGAGGGATACAGGGTATGGCGGGGCCTATAGCCATT
GCCGGAGGTTTAGATGTACGTTCCACCCAGTTTAGTACATCGGCGGTTGGACGTTCGTCG
ATGTCTGTGGAAAAGACATCTTCTTGTAGGAATAAGTCATGGGGTTTTTCGTTTAGGTAC
CCACTTAGATCTTTTTGGTCTGGAGGTAAAGGAAGGTACGATGCTATAGCGGTGGACGAC
GCTGTTTTGATGGAGGAGAAGAATGAGGAGAAAAATGAGAATTGGGTATTGAAGATTTTG
CATATTAGGTCTTTGCAGGAGGAGAAGGAGGTAGGGGAGGAGAAGGATGGGGGTGTTGAG
GATCTGGGGGAAAAGGTGGATGGAGAAGGTGGTGATGACATTGAAGATGATAGTGAAGAG
AATATCAAGCATGATGATGGGGATGAAGAAGAATGTGATGTGTGTTGTGTAGATGATGAT
GAAAAATTCAAATTTGATAGAAAATCTTTTTCAAAGTTACTTAGGAGGGTGACATTGGCT
GAAGCTAGATTGTATGCTCAGATGTCTTATTTGGGAAGTTTGGCTTATGGAATACCCCAA
ATTAAGCCAGAAAATTTATTGAGGAATCACGGATTGCGTCTTGTTACGTCTTCATGTGAG
AAAAGAGAGCAGGCGTTAAAAGTTGAGAAAGAGAAGGCAGAAGCTGAAGATCAGGAGAAG
AAAGAGAATGAAATCGCTCAAACTCAGGGAGAAGAAAGAAGCACTACAATTCCAGTAGAA
GGGAATGGAAAGACCAGTGGGAACAGGATAAGTGCATCCACAGCTTACCATATAGCTGCC
TCTGCTGCGTCTTATTTGCACTCTCATACAATGAGCATTCTTCCTTTTAAATCCTCCAAG
ACTATGCCAAATAAAGATTCCTCTGAAACAACCGTCGGATGTGATGACAATATAGATGCA
ATGAACAGGGAAGTTGCTTCTTTTATGGTAACCAGTGACTCAGTGACATCAGTAGTTGCT
GCAAAGGAGGAAGTAAAGCAGGCTGTTGCAGACGACCTAAATTCAAATCATTCTTCACCC
TGTGAGTGGTTCGTTTGTGATGATGATCAGAGCTTGACAAGATTCTTTGTAATTCAGGGA
TCAGAGTCACTAGCATCATGGAAAGCAAATCTACTGTTTGAACCTGTTAAATTTGAGGGT
CTGGATGTGATGGTCCACCGGGGTATTTATGAAGCTGCAAAGGGCATGTACGCGCAGATG
CTACCAGAAGTACGCTCACATCTTAAATCTCACGGTAGTCGTGCCAATTTCCGTTTTACT
GGGCACTCTCTTGGTGGAAGTTTATCATTGCTCGTCAATCTCATGCTGTTCATAAGGGGA
GAAGTTCCCCTATCTTCCTTGCTTCCTGTTATAACTTTTGGTGCACCATCAATAATGTGT
GGAGGAGACCGCCTCCTACGCCGCCTTGGCTTGCCTCGAAGTCATGTGCAGGCAATCACA
ATGCACCGAGACATTGTACCCCGAGCCTTCTCTTGCAATTATCCCAATCACGTAGCAGAG
TTTCTTAAAGCTATCAACGCAAACTTCCGCAATCATCAATGTCTGAATAACCAGAAGTTA
TTGTTTGCTCCAATGGGGGAGTTCTTAATCCTGCAGCCAGATGAAAAGTTCTCTCCAAAC
CATGACCTACTACCTTCGGGTTCCGGTCTGTATTTACTGAACTGTCCTGTATCAGATTCA
ACAGAGGCAGAAAAACAACTTCAAGCCGCTCAGTCTGTGTTTTTAAACTCACCCCATCCA
CTTGAGATCCTAAGTGATCGCTCTGCCTATGGTTCTGGAGGAACAGTACAAAGAGACCAC
GACATGACTTCATACTTAAAATCAGTTAGAAACGTAATTCGTCATGAGCTGAACAACATC
AGAAAAGCTAAGAGGAAGCAAAGGCGCAGAGTTTGGTGGCCATTGGTTTCACCAAGTGGG
GTTAATGCTGGTATTGTTGTTAGAAGGTACGTCGAATCAGGTAGTATGGGACATGGCCAG
ATAAACTTTGCTGGCATCTTACAAAGTGGGAAAGAGTCGTTGAAACGATTCAGTACACTA
GTTGCATCACAGCACATGCACTTGCTTGTGGTGCTTTTGTTTCCTGCGCGATTGCTTGTC
GTTGGGACTTTTAGCATGTTCAATTTTCGT
>Solyc01g080860.3
ATGTTGGCAGCTGGCCTTGGTGCGTCGAATCTTGTGTTGTATGCATTTGTATACACACCA
CTAAAGCAGATACATCCAATTAATACATGGGTCGGCGCAATTGTTGGAGCTATTCCTCCC
CTGCTTGGGTGGGCTGCAGCTTCTGGTCAGGTGTCTCTCAATGGAATGCTCCTCCCAGCT
GCTCTGTATTTTTGGCAAATACCTCATTTCATGGCCTTAGCCTACTTGTGTCGTAAAGAT
TATGCTGACGGAGGGTTCAGAATGTACTCTCTTGCTGATGCTTCTGGTCAGAGGACTGCC
TCTGTAGCCTTCAGAAACTGCCTATATCTACTGCCATTGGGTTACCTAGCCTATGATTGG
AGTTTAACATCTGGGTGGTTTTGCCTGGAATCGACACTTCTTGCTCTGGCAATCAGCGGT
ACAGCAATATCATTCTACTTGAACCGTACAACCAAAGATGCTAGGAGAATGTTCCATGCC
AGCCTTCTGTATCTTCCTGTATTTATGTCTGGGCTTCTAGTTCATCGTGTTACCGAGAGT
GAACAGCAAATGACTATTGAACACATGAGTAAGATTATCGAGCTGTCACCTTCATTGGAA
ACTGCAGAAGCGGCACAAGAAGAAAAAAGAAAGCAGTCCATAGGAAATGGTCAACGCCGG
CCACCTGTAGCATATGCCTCGGTTGCTCCATTTCCTTTCTTGCCAGCTCCTTCATATGCT
ACATTT
>Solyc01g081030.3
ATGTCTCAGCAAAACAGCAATAACAGTAGCAATAATATACCCGTCAGCGAAGTTTATTGG
ACTCTGGTTGCCAAAGCTGACAAGAAGTTCTCAAAAATTCGAGATTTGCCCTACTACCAA
CGTAACAGGTATGATACATACTTCTACAAGGTTTTCAAGGTATACACACAATTATGGAAG
TTTCAACAAGAGAATCGACAGAAGTTGGTGGAAGCTGGTCTCAAGAGATGGGAGATTGGG
GATATTGCATCTAGAATTGGTCAGCTTTATTTTGGCCAGTACATGAGGACAAGTGAAGCC
AGCTATTTATCTGAGTCATATATCTTTTATGAGGCAGTGTTGACTAGGGAGTACTTTAAA
GATGGGATGTTTCAGGATGTTAATCTTTCCAACAAGCAACTTCGGTTTCTTGCTCGGTTT
ATGACAGTTTGTTTGGTTTTGAATCGGCATGATATGGTTTTTCAATTGGTAAATCAGCTG
AAAATGTTGCTTGATGAATGCAAGAGGGCGTTCCAGGAAACTGATTTTAAAGAATGGAAG
CTGGTGGTTCAGGAAATAGTTAAGTTTCGAAAAGCTTACCCAGCTTTTATGAATATCAGG
CCATTGAGATATAGTGTTGTATTGGACCTTCATCCAGATTGCCTGCCACAAGTTGTTGAA
GCAAAGAGAAAGCTAAGATTACGAGATGCACTGCTCTGCAGCTACCATCCCAATGAGGTT
AAGTATTCAGAATTGACTCTTGATACTTTCCGGATGCTACAATGTCTGGAATGGGAACCT
AGTGGGTCATTTTATCAGACAGGCAGGGTTCCTCCAAGTGGGGTTGGAACTGGTATTGGC
CAGAATGGAGCTCCAGGGCCCAGTCGTGTTAATTATTCACAAGATATATCTGATCCTACT
CTACCTCCTAATCCTCGCAAGTCCATCTTATATCGTCCATCTGTTACAAATTATTTAGCG
GTCTTGGCCACAAACTGTGAGGAGCTACCTCATGATGGAGTTCTTTTACTATATTTGTCT
GCTGCAGGCAGCTCTCAGAACTCTTTTTCTTCTCCATCCCACGGTGCAGGGAGGAGCTTT
ATGTCTCGTGTTGGCGACTCAGAAGCCTCCTCTACATCTTCACTGAACGTTGAATTTGAA
ATCGCAAATCCCATTTCTGCCAAGGGGAATTGCTTGAGTGAGCAGAGTAGTTGCTTATAC
ATTGGTTCTCGTTCCAGTAGAGGTCTGAATGGGATTTATCCATGTGACTTGTTGCCATTC
ACTAGAAGACCACTCTTTTTGGTCATTGACAGTGATATCAGTAAATCATTCACGGCATTA
AGTGGATCAGAGAAGGGAGAATCAGTTATCATGCTACTCTCTCCTGCTATGTCACTGCCT
ATACCTACTGTGGACTCTTCACGACAGCTGAGTGGAAGCTCATTCACAAGTTTTCTTACA
GTTCCTTTACAGGCTTTCGTTTTGATGCTTGGTTTCACGGGTTCTGACATTGACATGGAT
ATGTATGATAAGGCTGACAAACTTCTTTCTTCATCATTAAATGAGTGGGGTTTGTTATTA
GCAGCATCAGATAATCTTGATCCTGTTTGGGCTCAAACTCTTGGAGATCCATTTTTACGG
CGGCTTATTTTAAGATTCATTTTCTGTCGGACAGTGCTGGCGCTGTATGCTCCAACCTTC
AACAAGACAGAATTTCTCCCTGAATGCATCCCTTCCCTTCCAGATGCTTTCCTGCCAACT
AGTGACACATGTCAAAGGATAGTATTGCAACTTGCTGACATCTTTGGTGCAACCAGCAAG
TTCAATTTTTCAGAAGAGACGCCGATGCTTTCTGATAGCAGATGCCAGGAGAAT
>Solyc01g081430.3
ATGCCGATTTCACCTGAGATCTTTTTGCAGAGAGAACTGCAACGAGAACTTGAGCAAGTT
GAATCTGGAGTTCGATCGAGACGAGATTTTTCATCCACAAATAGTGGTAGGCCGCGAGAA
AGATACCGTGAAAGGGAAATGGGAAGAGCAGGTAATGAAGGGACCAGAACAAGTACAGGG
ATGACACAGCCTGAAACTGCGACGAGCTCATCAATGGTAACCATGCCTACTGTTGTTCTA
TCAGGGGCTAGGCAGTTCTCTGGCCAACATCCAACTATTCTACAATCACGCGACAGAGAT
GAATGTGGCAGTAGCTATGAAGAAAACTTTGATGGTAGTAAAGACTCAGGGGACACAGGG
AGTATTGGGGACGCAGACCTGGTATCAGCACTTGAGGGTCCGTCCATGAACTTTGGGTCG
TCTCAAAGGCATGGTCCCCGGGGGAGTAAGCCTAGGCAAATTGTGGAACGAAGAGAACGA
GATGGTAGAAGGGAAAGTAAATGGGAGAGAAAACAT
>Solyc01g088100.3
ATGGATGCTTATGAAGCTACAAAAATTGTTTTTCAAAGGATTCAAAGTTTGGATCCTGAA
AATGCATCAAAAATTATGGGGATTCTTCTGATGCAAGACCATGGTGAGAAAGAAATGATT
CGATTAGCTTTTGGTCCAGAAGCTTTAGTTCACTCGGTGATTCTTAAAGCAAGAAAGGAG
CTTGGTGTTTCTTCAAACTCACCTTCTACACCTTCAACTCCTTCTTCACCTTCACCTTTT
GGTGGTTCAATGTGTTTTTCAAGGCAGAATTCTTCTTCTTCAGCTACTTCTGGTAGGATT
CTTGGGGGTCTTAGCCTTCCTTCACCTCTTAGCATAACTAGTAACAACAACCACTCTTCA
AATGTTTCTGCTTCTTGGAGTACTAGTCCTAGTTTCTCTGAGTTTCAAGAAGCTGATCTT
GTTAGTCCTAGTGCTTCCAACATCTCATATACTGCTGCTACTACTACTAATGGAATGACC
AATTCCACCATGAATTCCTCAGCTCCTCCCTTTTATTGCAATGGTGAAGTAGACTTGATA
GATGAGTTTCAACTACAGGACCAGCTTTCTTTCTTGAATGATGGGTCACCAACCTTGGGG
CCTAAGAATCCTGATGTTTATTACCAGCAACAGCAGCAACAACAAGATTTAGCCTCAAGT
CCAAGTGGGGATTCCATGCTTTTCTCTTCATATAACTGGGGTGGTGGATGCAACTCAGTC
AACGGCCTCTCTCATAGAAGGAGCTGCTCTGTGAGTGATATATGCTTGGGGGCTGATGAC
CCAAGTGGAGGACTTGGCTGGAAACCTTGTCTCTATTTTGCTAGAGGGTATTGCAAGAAT
GGAAGTAGCTGTAGGTTCCTTCATGGTGCTGGGCCTGGTGAAGGTGAAGTTGGGTCACCA
AACAAGTTTGAGATGATGGAACATTGCCAAGAACTTCTCAGATCTAAGTCTGCTCACCAG
CAAAGACTAGCCACAGCTTCTCAGCTCATGGCTTCTTCTAACTTTCCTCTCTCTCCCATG
GCTGCTAACAAATGCATGAACTTTCTTCAGCAGCAACAGTTGCAGTCTGCTGAAAGCCCA
AGGGCAGCTGCTGCATTGATGATGGGTGATGACATGCATAAATTGAGCAGAAGTCGTTTT
GAAAGAGGGGATTTTGGACTGAATGGTGGAGTTGGAATAGCAAATCCAGGTTCAAGGCAA
ATTTACTTGACATTTCCAGCTGATAGTACTTTCAAAGAAGAGGATGTTTCCAATTATTTC
AGCACTTATGGGCCTGTTCAAGATGTGAGGATTCCATATCAGCAAAAGAGGATGTTTGGT
TTTGTTACATTTGTTTATCCAGAGACTGTGAAGACCATTCTTGCCAAAGGAAATCCTCAT
TTTGTATGTGATGCTAGGGTGCTTGTCAAGCCTTACAAAGAGAAGGGCAAAGTCCCAGAG
AAGTTTAGGAAGCAACACCAACAGCAGATGGAGAGGGGAGAATTCACTGGATGCGGTAGT
CCTACTGGTCTGGACTCCAGTGATCCTTATGATCTTCAGCTTGGTGCAAGAATGTTTTAC
AACACTCAAGATGCGCTGTGGAGGAGAAAATTGGAAGAACAAGCTGATCTGCAACAGGCA
ATTGAGCTCCAAAGCAGGAGATTGCTGAATTTACAGCTTCTTGATGTCAAAAGGAGCAAC
CATCATCGTGCCCTTTCCATGAGTGCTGTTATCCCATCCCCACCGCATTCTCCAGGCTTC
TTCAATCAGAATATGGTTCGCTCCACAGACTTTGGCAGCCGAGAAGAGAATGGTTTTGCA
CCAAAAATGGTCAATTTTGCTGCTGTTACTGCTGAGCAAAAGAATGCAAATCTTACTGCC
AAGGAGAGAGAATGCTTCACAGGTAAAGATGAAAATAGCAGTGGCAAAGAAAGTTCCAAG
AAGGAAGCAAGTGATTTTCAAGAAAGCAGCTTGGAGCATAATCTCCCAGATAGTCCATTT
GCATCACCTAAAGCAGTTGGGGACTTCATCACAACTTTCTCAAATGAAGCTGCTGGAGAT
GTTGACAAAGGTGCTGGATTAAATGCATCATCCTCTGCTAACAATAATATGATCCCTTCT
TCCTCCTTGTCAACTAGTACTCTAGACATGACTCCTTTCAAATCATGTTACTTCCAAGTG
CCTAGGTTCCCTTCCGGACATGGCACCATTGGAATG
>Solyc01g088700.3
ATGTCCCACAATCAATCAAGGGCTGACACTCGCGAGTCGTCTCAGTACAGGAGAACCGCC
CGATCCGGTAGCTTTAATCAGCACCGCGGCGGCCGAGGAAGTGGTGGCGGTGGCGGAGGC
GCCGCCCCTCCTCCTGTTTCTTCAACCTCCAATCCATCTTTGACTTCTAATAGAAGTTTC
AACAAGAAGTATTATAATGCTCAAGGAGGGCAACCTAGGGTAAGTGGCGTTGGTGCTGGC
TCTGATTCTCATCTGAATGGTGCTCATCAGCAACAACCATCGCATGGAGTATCAGATGTT
TCTGTTGCTATTGCGCACACACCTCTTCCCAGTGCTACTGTTAAGCCAACTGATGCTTCG
ACTCAAAAGGTTACTCGAGCAGTGCCACGAGCTCCAACTTCTAATGTCGTCCCTCCAATC
TCTGAGTCGTCTGCACCTGTCACTCCTGCAAAGAATCCAGGAGATGCATCTAAGTCATTT
CCACTTCAATTTGGATCCATAAGTCCCGGTGTCATGAATGTTCTTCAGATACCTGCGCGA
ACAAGCTCAGCTCCACCAAATCTGGATGAGCAGAAGAGAGCCCAGGCTCGTGGTGACACT
TCAAGAGCTATTCCTTCGTTGCCAAATCCATCCACTTCCAAGCAGCCTATGCCAAGAAAG
GATGCAGGACCCCTCAACCAATCCAATCATAGTGAGGCTTATGGGGTGGCTAACAAGCCC
AAAAGAGATGTACACATTTTAGCTCCACCTCCTGTTACTCAAACACAAAAGCCTTCTACA
CATCCCATGCCTGGAATGCACATGCAAATTCCATTCCACCAGCCACCTCAAGTTCCTGTT
CAATTTGGTGGTCCTGGACCACAAATTCCATCTCATTCCATGTCTGCTACATCATTACCA
ATGCCGATGCATCTGCCAATTGTCAATCCACCTATGCAGCAGCCAATGTTTGTCTCAAAT
CTTCAACCCCACCCAATGCAGTCTCAAGGGATGATGCATCAGGGGCAGGGCTTGAATTTT
TCATCAGGAATTGGGGCTCAGCTGCCTCAGCAATTGGGGAACATGGGAATGAATATGCCA
TCACAGTTTTCTCCGCAGCAGGCTGGGAAGTTCCTAGGTCAACGTAAAAGTGTGAAGATA
ACTCACCCGGAAACTCATGAAGAATTGAGGCTTGAAGAGAGGTCACACCCTAATATGCCA
CCTCAATCACAGCCTATTGCATCATATTCTCCCAGTCATCCTAACTATTATCCCAACTCT
TATAATTCCAATTCTGTTTACTTTCAAGCTCCAAGTTCTATTCCTCTCAGTAACACTCAG
AGTTCTCAGCCACCAAGGCCTTTTAATCAGGTGACAGTGAAACCGGCTGCTGGAGGAATA
CATTCAGGAAAAGAGCAGTTACCATCTGTTAGTTCTTCTTTTGGAAAAGATCCAGTGAGG
CTCTCAAAGCCATGTGGAGGAGATTCAGCTCACTCTCAGAAAGACGCAAACACTTCACAT
CAAAGCTCCACCACTCAGTCAAGGACTGGCGATGGCTCAAAATCTTCTTCAAGGCCTGTA
GAAAATATACAATCTACTAAAGGGGCTGATTCTATCTCAGGGAAGAGCTCAGCAGCTGGC
ATATTGTCATTGACCTCTCAAGCTCCCATTGAGTCTTCAACATCTCTAATTAGAGATAGT
AGTGTAGATGCAGCTAGTGAAACACTTGGTGGCCCAGACTCCACTGAAGATCAAAAGAAA
AAACAAGTAACTAGGGGACAATTGACTGTTCAAGATAAGGCTCTTGGGAAATGTACCTCA
GTTTCAATTCAGACTCCCCAGTATCCACTAACCACACTCGTTGAGGTCAATACTGCTGCC
TCAGTGAGCACTGCTGTGAACACTAGGGAAAGTCTATCTCTGTCAGAGTCCGCTGAATTG
AGAAGTCATATTACTGGAAATTGTGGAAAGGAAGATTTGTCTGAACCTTTGGATTCCAGA
AATCAGGATGCGGGCAAACCAGTACTTAAAACTGGGGATAGAAATGAAGTAGCATTGTCT
AAGGCCGGGAAGCAGGACGAGAATAATAGCTTGAAGCCACCTTCAGAATCTCTTCCGGTA
GAATCTCCTGAGGTGTCTGGCCTAACTGAAGGGGGTTCTCCAAAGAGAGCAGCGTATGCC
AATATTGAGAATGGTCGACCAGAAATTGGAGTGGAGCACATGAATGAATCTGTAGCTTGT
TCAACTGGAGTTGATAGCATAGCTGATAGCTTTACATCATCCACTTCTAACCAGGATTCT
ACTAATACCGAGGCTTGCACATCAGCAATTGGTCTATCGGCTCAAGATGATCAGGAATCA
GATATTGCGGACCCCGAAGAAGCTCCTGTTACAAAGTCGGTTGACGCAAGTCAGGAGTTC
GCCTCTGATTTGTTGAAGAGTTCTGATGAGGCCACTTCAAAGAGTGAAGATGAAAATACT
GAAACTAGTAACGCCGGTTTAGTTTCCAAGTCGTCATCTGGCGTCAAGGAGAAATCTTTG
GTGGATTCCAATGTGCCTAAGGTCACTATGTCTAGGGGTAAAAAGAAGAAAAAAGACTTA
TATAAGAAGGCAGATGCTGCTGGTGCGACTTCTGATCTTTATATGGCGTACAAAGGTCCA
GAGAAGAAGGATGAACTTAGTCAATCAATCGAAACCATTGAACTCACTTCTAAAGATGAC
TCTATGCCTCCATCTGCCAATGTGCATCAGGAAGATCTTAGATCAACTAAGAAGGTTGGT
GAGGTTAAAGCAGAGCCAGATGATTGGGAGGATGCTGCAGATGTATCTACTCCTAAACTA
GAAATTGCTCCTGAACATAGAAAGGTTGATGGTGAAGATGGTGATGGTGTGACTACCAAG
AAATATTCAAGAGACTTCTTGCTTAAATTTGCAGAGCAATGCATTGATATTCCTGAGGGT
TTTAATGTTGCTCCTGATGTTGCGGATATTCTAATTAACTTCAATGCCAGTGCTATGCGT
GAGCCATTCCCTAGTCCAGGAAGAGGTACTGATAGGCCGTCCAGCGGACATCGTGAACGT
CGCGGAAGTGGCGTTGGGGATGGAGACAAGTGGAATAAGATGCCTGGGCCTCCTATGCCT
GGTCGAGATTTTCAGCCAGACATTGGCTTTGGGGGAAATGGTGTGGGGTTCCGACCTGGC
CCAGGAGGCAATTCTGGTGTTCTGCGGCACCCGCGAGGTGCAATGCCCATTCAATATGCC
ATGGGTCAGTATGCTGTGGGTCAGTATGCCATGGGTCAGTTAGCCACTGGGGGAATACTA
TCTGGACCAATGCAATCCATGGGTCCACCTCAGGGAGGAGGCCTGAGAAATGGAGTTGAT
GCTGACAGGTGGCAGCGTGGAACTGCTTTCCAAAAGGGTTTAATGCCGTCTCCTCACACA
CCTGCACAGAATATGCACAAAGCTGAAGTAAAGTATGAAGTAGGTAAAGTAACAGATGAG
GAACAAGCCAAGCAGAGACAGCTGAAAGCTATCTTAAATAAGCTTACTCCCCAGAACTTT
GACAAATTATTCCAGCAAGTGAAAGAAGTTAATATTGACAATTATGTCACACTCAAAGGT
GTAATTTCTCAGATATTTGACAAAGCTTTGATGGAGCCAACTTTTTGTGAGATGTATGCC
AATTTTTGTCAACACCTAGCAGCCGAGTTGCCTGATCTGAGTGTAGACAATGAAAAAATC
ACTTTTAAGAGGTTACTTCTAAACAAATGTCAGGAAGAGTTTGAGAGAGGGGAAAGAGAA
GAACTAGAAGCCAATGTAACTAACGAGGAAGGTGAGGTAAAACTGTCAGCAGAGGAGAGG
GAGGAGAAAAGAGTGAAAGCACGGAGACGAATGTTGGGCAATATAAGACTGATCGGTGAA
CTTTATAAGAAGAAAATGTTGACAGAGAGAATTATGCACGAGTGCATCAAGAAGTTGTTA
GGTGACTATCAAAATCCCGACGAGGAGAATGTTGAAGCTTTGTGTAAGTTGATGAGTACA
ATTGGGGAGATGATAGATCATGCCAAAGCAAAGGAACATATGGATGCATACTTTGATATG
TTGGAGAAGTTGTCAAATAACATGAAACTTTCTTCTAGGGTGAGGTTCATGTTGAAGGAT
TCAATTGATCTAAGAAAGAACAAATGGCAGCAAAGGAGAAAAGTTGAAGGGCCTAAGAAG
ATCGAGGAAGTGCATAGGGATGCTGCCCAAGAACGACATGCACAAGCTACTAGGCTTGCT
CGTACTCCTAGTCTGGGAGGTTCTAGTAGAAGGGGTCAACCTATGGATTTTGTTCCCAGA
GGAGGGGGTATGTTGTCTTCTCCGGGCTCCCAGATGGGGGGTTTCCGTCCTATGTCTCCA
CAGGTCCGTGGCTATGGCATGCAGGACGTACGGGTGGATGAGAGGCATTCTTTCGAGAAT
AGGACATTATCACTTCCCCTGACCCAGAGGCCTCTTGGTGATGATCCGATCACACTTGGA
CCCCAAGGTGGTCTTGCAAAGGGAATGTCTTCCAGGGGCCAACCTGCTGGACCAAGCATT
GATAATATGTCAAGTTTTGGAGACTCTCGAAGGATGGTACATGCCCAAAGTGGCTATGGT
TCTTTGTCAGAGCGCCCCCTTTATGGTTTAAGAGAGGAGCTTGCGCCCAAATACATGCCT
GAGCGATTATCTAGTCAACATGATCAATCAAGTGCACCAGAAAGGAACGTGACATATGGG
AACAAGGAGCGTGGATTTGACACATCTCGGCCTCCTTCTCCACTTGTAAGAAGTGGAGGG
GCGACTTCCACACAAAATGTGGCTCCTGACAGGATCTGGCCAGAAGAACGTCTGCTGGAA
ATGTCTATGGCTGCTATCAAGGAATTCTACAGTGCGAAAGATGAGAAAGAGGTTGCTTTG
TGTGTGAAAGACCTGAATTCACCTGGCTTCTATCCATCAATGATCTCACTTTGGGTTACT
GACTCCTTCGAGAGGAAGGATATGGAAAGGGATCTTTTGGCAAAGCTTATAATTGGTCTA
ACTCTTTCTCGAGACGTGGCAATAAGTCAAGATCAGTTAATTAAAGGGTTTGAAAATGTT
CTGACTAGCTTGGAGGATGCAGTAAATGATGCCCCTAGAGCAGCCGAATTTCTTGGTCGC
ATCTTTGGGAAGGTAATATCGGAAAATGTGATACCGTTCAATGAAATAGGGAGTTTGATA
TACAAAGGCGGAGAAGAGGAAGGACGGCTTGTGGAAATAGGGCTTGCTGCTGAAGTTCTT
GGGAGCACATTGGAGATGATAAAGGTCGAGCAAGGTGATTCTGCAGTTTCGGAGATTTGC
AGAAGCTCTACTATGCGGCTTGAGAACTTTCGGCCTCAAGGTTCAAAGAAGCAATGGAAG
CTAGACAAATTTATT
>Solyc01g091770.3
ATGTTTGGGTCTGGCATGAATCTGATAACCACAATAATTGGTTTTGGGATGAGTGCAACT
TTTATTGTGTTTGTCTGTACTAGACTGATTTGTGGTAGGATAAGCAGGAGGCAATCAAGG
CAAATGTTTGAAATTGAATCAGGGATTGATCTTGAACAGCCAGAGCATCGAATTAATGGG
CTTGACTCAGTTATGGTTGCTGCAATTCCGACCATGAAATTTCACAGTGAGGCTTTCACC
TCCTCAGAAGAAGATACGCAGTGCAGTATATGTTTATCGGAGTACCAGGAGAACGAAGTT
CTGAGAATCATGCCCAAATGTGGCCATAGTTTCCATCTTTCATGCATTGATATATGGCTA
AGAAAACAGTCTACCTGTCCAGTTTGTCGTCTTTCGGTACAGGAATCTATTGAAAACAAA
CAAAGGCGCCCTGCAATGCTTGGCAGGGATCAGAACTCTGATAGTTCTGAAATTTCATTG
GAGCATTCAAGGCAGTGGTTTCTACGTACTGCTGAGCGATCACAAGGTACTGTAAGTAAC
AGCAAT
>Solyc01g095020.3
ATGAGCTTGGAGAATGAAGATGGAAGCGCCACCAATCACATCTCTGAAATTGGTGATGAA
GTTCGGAAGCATCCAAAAGTATCATATACAAGAGAGTTCCTTTTGTCACTCAGTCAACTG
GAGATTTGCCAGAAGCTACCAACTGGGTTTGATCAGTTGATCCTGAGTGAGCTCGAGGAC
ACCTCACGTGGCATACAAGACCGCCAAAAAATACCTGGAAGCTTGCCATCTCAAGGTTTC
AGACGCAATGATTATAGTTCGTCTCCACCTACTCGTGGTGATTCTGATGGCAGTTCCAGA
GGCATTTATGGAAGATGGGACAGCCGTTCGTCAGGGCGTAGTGATCGAGATAGTGATTCA
CAATCAGATAAAGATTCAGATCCTGGTAGACGCTATGGTAATCAAGGCCGGCGCAGTTGG
CAGAGTTCCGAGCATGATGGGCTTCTTGGAAGTGGTTCATTTCCCAGGCCATCTGCGTAT
GCATCAGGGACTGCAACTAAGGTCCGTGCAAGTGATAATTATCTACTTAACAGGAGCAAT
GAACCATACCATCCTCCTCGCCCCTATAAGGCAGTACCTCATTCTCGTAGAAACACTGAT
GCATGCAATGATGAGACCTTTGGTTCAATTGAGTGTGCAAGTGAGGACAGAGTGGAGGAG
GAAAGGAAAAGAAGAGCTTCTTTTGAGTTGATGAGGAAGGAACAGCAGAAGGCTCTTCAA
GAGAAGCAGAAACCAAATGTAGAGAAGCACACAGCTGTATTTGATTCAGAAATCTCGGTA
CTGCTGGAAGATGATAAGAAGGATCGGGGGCTTCTAGACAAGAATACTAAAGTAGATATA
ATGGCCAGCCAGCCTATCGCAAACAATGATTCTGGAAAATCATCTTCCTCTTTGCTGAAT
CTTCCATCTAGACCGCTTGTGCCCCCGGGCTTTAAAACCACTGTTACGGATAAGACTTCT
GGCTCAACAACTTTGAACCATTCATGTTTGACAGAGATAGGGAAGCATGAAAGTGAAGAA
ATTTTATTGGAAGCCAAAGCCGACGCCCGAAATGGTATCCATCAGAGCTTAGAAAAAGAG
AGCTCCCAAGAAATTAGTTCGAGTGATCAACTTGAGCACAGTAGTTTGCATGCTTCATTT
TTGAAGAAGAATGACCAAATTGTGAACTTGTCAGTGGGTTCAGTTGATTCCGATAGGAAA
CATAGCACGAGAGGTCACTCACTCCGGACTTCAAGTCTAGAGGAACATGAAGCTTTGAAC
AAGCCCTCGATTTTGGAACTCAGTGCCCAGAATTCAGGGGGAAAATATGTCGAGGAGTCC
GATATCAACAATTCAAGTTCTATCCTGGATAAGATTTTTGGAAGTGCCATTGCAAATCTC
ACCGACTCTGTTGCTCCAGTTATGAATGAAGGTAGTAAACCAAGTGAAACATTAGACTCC
AAAGCTGTTCAATCATCGAAATTTGCTCATTGGTTTTTCGAAGAAGCAGAGAGGAAACAG
GAAGATGATCCTTCATCAAGCAGGCCTGGTGATCTGCTTGCATTAATTGTTGGTGGCGAT
AAAAACAGAACACAACCTTTTGAGGCTAATCCTTCAGATCAATTCCCATCAGAATTCTCC
TATCATAGTCCTGATCCTACAAGTAAGTTTGTCTCCAATTTTCCTTCTTCGCCACTTGGG
GGGCCTGAGCCTGTGTATAAGCCCAGTAAGAGGGAGGCAGCACCCACAATTCTTACTTGT
GAAGACCTTGAGCATACAATGTTGTCTGAGTTCAGCGAAAAGAAGTCTAATTCGCAGCCA
CAAGGCTGGAATACTAATCACACAAAGCCTAAGGAACCTGTAATTGTGGATAGCCAGGCA
TCTCAACACCTCCTTTCATTATTACAGAAGAGGCCAGATCATGGAAATGTGACAGAGAAG
TCCAATGCTGGAATTGAATCCTTGGAGGCACGTGGCGATATTACCATGCAAGACAGATCT
AAGAAGGAAGATAACAAGGATACACTCACACTTGAATCACTTTTTGGAACTGCTTTTATG
ACCGAATTACAATCTGCACAAGCTCCAGTTTCAGTTCAGAGGATTTCAGTTGGTTCTGGA
CAAAATGTTTCTCTGGAGGCTCAAAAATCATCCTTGCCTGGTTCTGATGATACCCTTTCT
TCTTTGATAATTGATGATAGAGCAACTAAGGAGAATATTGTCTTATCTTCAAGTTGCAGA
GATCACACAAAGCTGGATAAGGCAGAAAACTGGTTGGGTTGCAATGATTCCTTGTATGAA
GTCAATTCCTTGAGGCGCCAGACTGAAGCGGTCTCCAGAAATGGTGATTATCGGGCTGGT
GGATTTCATCTACCTGTTGGCGATCCTTTGGTACCCCAGGTCTCTACGTTTATGCCCGCA
GAAAATATGGGTAAAAGTGATTTGATGACTGTTAATTCAGTTGGCAGTGATCAAATGTCT
TTGATGGGTCCAGGAGCACTGCCCTTTCCACGGGCTTCTCACGAACAGATAGAGTCTGAG
ATGCTGTTTCACCATCACCATCTCCATGGTCAACCATCATCTTCTCAATTTCATCCTTTG
CAAATGAATCAAGGGAAACCATTACTTCATCCATTGGATTCTCGTCCTGCTCATTTGAAC
ACTCAGATTATGTCTGGTCCAGAGGGCATGACTCGACATGATGCCGTTCCAGGTCATCAA
TTTGCTGGAAACATGATGAGATCTCCTTTTCACCACCCTAATGCTAGGGTGACAGGGTTT
GATATTCCTGCTCATCATCCTATGCTGCAGCAGATGCAAATGTCTGGACCTCACCCCCGT
CATCTGCTACATGACCGTCTAAGTGGTGCCCCAGTTCCTTCACATTCCAGTAATCAGGCA
GCTGGCTTTGTGCATGAAGCTAACCCAATGCAAGGGTTCCCTTTTAAACCTCACCAAGTC
AACGTTAATGGGATCGGGATGCAAATTCCAGGCCCAGACATCAACAGCCGAAACAATCAT
CCTGATGCCCTGCAAAGGCTTATCGAGATGGAGCTTAGGGCTTCTAAGCAGATTCACCCT
TTTCCTGCTGGGCGGGGACAGGGGATGTATGGTCACGAGCTTGACATGGGAATGCGACAT
AGA
>Solyc01g095470.3
ATGGGGCACTATGCAGCAGTCTGGGATCATACAGCAGCTACTGAAGTAACAAAAGATTGG
AATGGGATTGAACAGGTTGTGCTTCGGAACCCTCAGGGTGCCTCTGCACGGGTTAGCTTG
CAAGGAGGACAAGTTACGTCTTGGCGGAATGAACGAGGGGAAGAACTCCTATTCAATAGC
AGTAAGAGCATCTTCAAGTCTCCAAAAGCTACACGAGGAGGAATCTCAGCTTGCTTTCCC
CAGTATGGAAATGCTGGTTCACTTGAGCAACTTGGATTCGCAAGAAACAGAATCTGGACC
ATTGAGGATGACCCTCCATCTTTATTCACATATGACCCACAAGGAAAATCTTTCATTGAC
TTGCTGCTCAAACCTTCAGAAGATGATCTGAAGTTCTGGCCCCACAGTTTTGAGTTTCGC
CTCCGGATTACGCTGGCATCAGATGGAAGCTTGTCCTTGATATCTCGGATCAGAAATATT
AATGGCAAACAGTTCAGCTTCTCATTTGCTTATCATACATACTTCTCTGTTTCCGACATA
AGTGAAATAAGGATCGAAGGTTTAGAAACACTGGACTATCTGGACAACCTATGCCAGAAA
GAACGCTTTACTGAACAAGGAGATGCCATAACTTTTGAATCTGAGATGGACCGTGTCTAC
CTTAGTTCTCCTAATCGCATTGCTGTTCTTGATCATGAAAGGAAACGGACATATCTGATA
AGGAAGGAAGGACTGCCAGATACTGTGGTGTGGAATCCATGGGAGAAGAAAGCCAAAGCA
ATGGTGGATTTTGGTGATGATGAGTATAAACAGATGCTTTGTGTTGATGGAGCAGCAATA
GAAAAACCCATCACCTTGAAGCCAGGAGAGGAATGGACCGGTCGTGTAGAGCTTGTGGCC
GTGCCATCAAGTTTTTGTGATCTT
>Solyc01g096270.3
ATGACCAAACTTCATGCTTTTAACGACTTGTTGGAGCACAACAACAAAGATGATTGCTGG
CTTCTCATCTCTGGAAAGGTTTATGATGTAACCTCTTTTTTGGATGATCATCCTGGAGGT
GATGAAGTGTTGCTAACTGCAACAGGCAAGGATGCGACAGATGATTTTGAAGATGTCGGT
CACAGTGATGATGCAAGAGAGATGTTGAAGAAATACTTCATTGGTGAAATTGACAGTTCC
ACCATTCCTGCAGAACGCAAACATACCCCGCCTCCCTCAGCAACACCATCAGCTGGAGGA
CAGGGTTCTGGAAACTCATGGAAGCTATTGCAATTCTTGTTACCCTTGTTGATATTGGTT
GCAGCCCTTGCCTTCCGTTCCTTTTACCAGAAAGAA
>Solyc01g096540.3
ATGTTGGAGGAGGGGCTCATAAATCATCCTGCCGTAGGGTTTGGGGAATCTGGGCGAAAA
GCAAATGAGCTAAGGGTTCTTTTAGCTAAGATAGAGGAATCTGAGTCTTTTCCTCCTCCT
GCAGCAGAGATGCAAAGGACAGAATGTTTAAAATCTTTGAGAGAGATCGCTATGCCATTG
GCAGAAAGGCCAGCTCGAGGTGACTTAACTGGTGAAGTATGCCACTGGGCTGATGGTTAT
CACCTGAATGTCAAATTATACGAGAAACTACTTCTCAGTATTTTTGATGTTTTAGATGAG
GGAAAGCTCACAGAGGAAGTTGAAGAAATTTTGGAGCTTCTAAAGTCCACATGGCGTATT
TTGGGAATCACAGAAACCATCCACTACACTTGCTATGCTTGGGTATTATTTCGACAGTTT
GTCATCACGGGAGAGCAAAGGATCTTGCAATATGTCATTGAACAGTTAAAAAAAATACCT
TTGAAGGAGCAAAGGGGACCGCAAGAGAGAATGCACTTGAAGAGTTTGCATTCTAGAGTT
GAAATGGAGAAGGGATTCCAAGAGTTGACATTCTTGCAGTCTTTCTTGTTGCCAATTTCA
AAATGGGCTGATAAGCAGTTGGGAGACTACCATCTTAATTATGCTGAGGGGTTGATGATG
ATGGAAAACACTGTGGCAGTTGCTATGCTTGTTCGAAGACTTCTTCTAGAAGAACCTGAA
ACAGCAATGGAGTCTGCAACAATATCAGATAAAGAGCAGATAGAGTTCTACGTGACATCT
TCAATCAAGAATGCATTTACAAGGATAATACAAGATGTTGAGGCAATATCTCAAGCAACA
AATGAGCATCCTTTAGCACTGCTTGCAGAACACACGAAGAAACTATTGCAAAGAGATAAT
ACTATTTACATGCCTATCTTATCTCAACGGCATCAAAATGCTGCTGCTGTTTCTGCATCC
ACACTTCACAAGCTTTATGGTATCAAATTGAGACCATTCCTTGATAATGCGGAACATCTG
ACCGAGGATACAATAGCTGTCTTTCCTGCTGCTTATAGTCTTGAGCATGATATAATGCAA
GTTATCGTATCTTCTTGTGCTGATGGAACATCAGATGCTTATTGTAGAAAACTAAACTTG
TTCAAGATTGAGACTGCGTCTGGGACATTGGTACTACGATGGGTGAATTCACAACTTGCA
AGGATTTTGAATTGGGTTGACCGGGCTATTCAGCAGGAGCGGTGGGTACCGGTTTCACCT
CAACAAAGGCATGGAAGTTCAATTGTTGAAGTCTACAGGATTGTGGAAGAGACGGTCGAT
CAGTTCTTTTCTCTGGAAGTTCCGATGAGGCCAGGAGAACTGGGTAGCCTCTTTCGCGGC
ATTGATAATGCATTTCAAGTATATGCAAAGACCATATTAGATAAGATTGCTAATAAGGAA
GATATTGTTCCACCTGTGCCTATTTTGACGAGATACTCAAGGGAAAGTGGAATTAAGGCA
TTTGTAAAGAAGGAGTTGAAGGATACAAGGATACCAGATGTCCTGAAGTCTATTGAAATT
GACGTAGCGGCAACATCAACGCTCTGTGTGCAGTTGAATAGCCTTCATTATGCTATTAGC
CAACTGAATAAATTGGAGGACAGCATTTGGGCGCGATGGACAAGGAAAAAGCATCATGAT
AAATTGACAAAGAACCCTGCGGAGGAAACCGCAAAAGGTTTCCAGAAGAAGGACTCATTC
GATGGAAGCAGAAAGGATATCAATGCTGCAATTGACAGAATGTGTGAATTTACTGGAACA
AAAATCATTTTCTGTGACTTGAGAGAACCATTCATTGAGAATCTCTATAAACCCAGTGTT
TCACAGTCTAGGTTGGAATCAGTAATGGAGCCACTCGATATGGTTCTTAATCAACTTTGT
GATGTGATAATGGAGCCACTGCGGGATCGTGTTGTAACAGGACTGCTTCAAGCATCACTG
GATGGCCTAGTCAGAGTTATATTAGATGGAGGACCATCACGTGTATTCTCCCTGGGTGAT
GCTAAGCTATTGGAGGAGGATCTAGAGATCTTGAAGGAATTCTTCATTTCGGGTGGGGAT
GGGCTTCCTCGTGGAGTAGTCGAAAATCAAGTTGCACGTGTTCGGCAGGTGATAAAGTTG
CAAGGTTATGAGACTAGGGAAATAATAGAAGACCTGAGATCTGCTAGTGAGTTAGAAATG
CAGGGCGGAAGGGGTAAATTAGGTGCTGATACCAAGACCCTTCTTAGGATCCTGTGTCAT
CGAGGAGAGTCAGAGGCCTCTCAGTTTGTCAAGAAGCAATTCAAAATCCCCAAATCTGGA
GAGACAGTCTATGTT
>Solyc01g098000.3
ATGGCTGTTGCATTTCAGAACGTCAACTCTGAATCTGGCCTCAAGAAGCTTGACGACTTC
CTCCTGACCCGCAGTTACATCAGTGGGTACCAAGCATCAAAGGATGATATCACTGTGTAT
TCATATCTAGCAAAACCTCCATCAGCTGAATATGTTAATGCATTGAGGTGGTATAAGCAC
ATTGATGCACTTTTGAGAATCTCTGGTGTATCCGGTGTAGGTGCTGGTGTTATTGTAGAG
GGGTCTGCACCCATCACTGGGGCTGTTGCAACTCCCCCTGCTGATGACAGTAAGGCCTCA
GCTGCTGACGATGATGACGACGATGATGACGTTGACCTATTTGGTGAGGAGACTGAAGAG
GAAAAGAAAGCTGCTGAAGAACGCGCTGCAGCATTGAAGGCTTCAGGGAAGAAGAAAGAA
TCTGGCAAGTCCTCTGTTCTCATGGATGTCAAGCCATGGGATGATGAGACTGATATGAAA
AAGCTTGAAGAAGCAGTTCGAAGTGTTACTATGGAAGGATTGACTTTTGGAGCATCTAAA
CTTGTTCCTGTTGGATATGGTATAAAGAAGCTGCAAATTATGCTTACCATTGTGGATGAT
TTGGTCTCCGTGGATGATCTCATTGAGAATTATCTAACAGTTGAGCCTATCAATGAGTAT
GTGCAGAGCTGTGATATTGTTGCTTTCAACAAGATA
>Solyc01g100050.3
ATGTCTTCTCTTAGCAGAGAATTGGTGTTCCTCATACTTCAGTTTCTAGAAGAGGAGAAA
TTTAAGGAGTCCGTTCACAAGCTCGAGCAAGAATCAGGATTTTTCTTCAATATGAAGTAC
TTTGAGGAGAAAGTACATGCAGGTGAGTGGGACGAAGTTGAGAAGTACTTGTCCGGATTT
ACCAAAGTTGACGACAACAGATATTCAATGAAAATCTTTTTTGAGATTAGAAAGCAGAAA
TATCTTGAAGCTCTTGATAAGCAAGACAAGGCAAAGGCAGTTGAGATTCTTGTGAGTGAT
TTGAAAGTGTTCTCTACATTCAATGAGGACCTTTACAAAGAGATCACTCAACTCTTGACG
CTTACCAATTTCAGAGAGAACGAGCAGCTTTCGAAGTATGGTGACACCAAGACAGCGCGT
AGCATAATGTTGATAGAGCTGAAGAAGTTGATTGAAGCAAATCCTCTTTTCCGTGAAAAG
CTCGTCTTCCCGACTCTGAGATCTTCAAGATTGCGTACATTAATCAATCAAAGTCTCAAC
TGGCAGCACCAGCTTTGCAAGAACCCAAGGCCAAACCCTGACATTAAGACTCTGTTCACA
GATCATACATGCACTCCTCCAAATGGGGCTGTTGCACCTACACCCGTTAATCTTCCTCCT
GCAGCGATTGCAAAACCTGCCGCTTTTACAGCACTTGGTGCACATGGGCCCTTTCCACCT
GCAGCAGCAGCTGCTGCAAATGCTAATGCTTTAGCAGGTTGGATGGCAAACGCCGCTGCT
TCTTCATCTGTCCAAGCTGCTGTTGTGACAGCATCATCCCTGCCTGTTCCACCAAATCAA
GTTTCAATTTTGAAGCGCCCCCTCACACCTCCAGCTACATTAGGCATGCTTGACTATCAG
AGTGCTGATCATGAGCAATTAATGAAACGTTTACGACCTGCACAGTCTGTTGAGGAGGTT
ACGTATCCTACAGTTCGTCAGCAAGCTTCTTGGTCCCTTGATGACTTACCAAGGACCGTA
GCTTTTACTTTACCTCAAGGATCCTCAGTCACTAGCATGGACTTTCATCCTTCTCATCAT
ACATATCTGCTCGTTGGATCCACCAATGGTGAAATAACGCTCTGGGAAGTAGCAACACGA
GAGAAGTTGGTTGCGAAGGCATTTAAAATATGGGATGTTCAAGCGTGTACTCTGACATTT
CAGGCTTCTGCTTCCAAAGATGCACCATTTTCTGTAAGCCGTGTTGCCTGGAGTCCAGAT
GGGACCTTCGTTGGAGTTGCATTCTCTAAGCATTTGGTCCATCTGTATGCCACTGTTGGA
ACAAATGATTTGCGCCAGCATTTGGAGATGGATGCCCATGCTGGAAGTGTTAACGACTTA
GCATTTGCTTATCCAAACAAGCAGTTATGTATAGTAACATGTGGAGATGATAAGTTGATA
AAGGTGTGGGATATAACAGGAAGAAAGCTGTTTAATTTTGAAGGACATGAAGCTCCTGTA
TATTCCATATGCCCTCATCAGAAGGAGAGCATTCAGTTCATTTTTTCTACTGCTATAGAT
GGAAAAATAAAAGCTTGGCTGTATGACAATATGGGATCTCGAGTTGACTATGATGCTCCT
GGTCATTGGTGTACCACCATGCTTTATAGTGCTGATGGAACTAGATTGTTCTCTTGTGGA
ACCGGTAAAGAAGGTGATTCTTTTCTTGTGGAATGGAATGAAAGTGAAGGAGCCATAAAG
AGGACTTATTCTGGGTTTAGAAAGAAATCAGCTGGTGTTGTGCAGTTTGACACAACTCAA
AATCACTTCTTGGCTGTGGGTGAAGATAGCCAGATAAAATTTTGGGACATGGACAATATA
AATATTCTTACAACTATAGATGCTGATGGTGGTCTCCCGAGTCTTCCACGCTTGAGATTC
AATAAGGAGGGGAATCTTCTTGCTGTTACTACTGCTGACAATGGGATTAAGATACTGGGA
AACCCTGCTGGTATGAGATCCTTGAGAACAGTTGAGGCCCCACCTTTTGAAGCACTAAGA
TCACCCATTGAAGCAGCTGCTATAAAGGGTTCTGGCTCTTCTGTTCCAAATGCTACTCCT
GTCAATTGTAAAGTTGAAAGGAGCTCTCCTATCAGGCCGTCTCCTATCCTTAATGGAGTT
GATTCTGTGCCCAGAAGCATGGAGAAACCAAGAATATTGGAGGAAGTTTCAGATAAGGCC
AAACCCTGGCAGTTAACGGAAATTTTAGACCAAGCTCAATGCAGGCTGGTTACCATGCCT
GAGAGTTCAGATTCGAATAATAAGGTTGCAAGGCTTCTTTATACAAATTCTGGTGTTGGT
ATTCTGGCACTTGGTTCGAATGGTACTCAAAAGTTGTGGAAGTGGACACGCAATGAACAA
AATCCAAGTGGCAAGGCCACTGCTAATGTTGTTCCACAATATTGGCAACCGAACAGTGGT
CTTCTTATGACCAACGATATTGTAGGTATCAATTTGGAAGAGGCTGTTCCTTGTATAGCT
CTCTCAAAGAATGACTCTTATGTAATGTCAGCTGCTGGTGGGAAAGTGTCACTGTTCAAT
ATGATGACGTTTAAGGTAATGACAACATTTATGCCACCTCCGCCGGCTTCAACTTTCTTA
GCATTCCATCCTCAAGATAACAATATTATTGCCATTGGCATGGAGGACTCAACGATCCAC
ATTTATAATGTTAGGGTTGATGAGGTAAAATCCAAGTTAAAAGGCCATCAGAAGCGCATT
ACTGGTCTTGCTTTCTCCACCAACCTCAACATATTGGTTTCATCAGGTGCTGATGCTCAG
CTCTGTTTATGGAGCATTGATTCATGGGACAAGAGGAAATCAGTTCCCATTCAGCTGCCT
GCTGGTAAAGCACCTAGTGGTGACACTCGAGTACAGTTCCATGCGGACCAAGTCCGCTTG
CTAGTATCCCATGAAACACAGTTAGCAATTTATGATGCATCAAAGATGGAAAGAATTCGC
CAGTGGGTCCCCCAAGATGCACTTTCTGCTCCAATAACCTATGCGGCTTACTCTTGCAAC
AGTCAACTAGTTTATGCTTCCTTTTCTGATGGCAACATCGGGGTATTTGATGCCGATACT
CTAAGACTTAGATGTCGTGTTGCTCCCTCAGCTTATTTGTCGCAGGCAGTGTTGACTGGG
AGTCAATCTGTGTATCCGTTAGTAGTTGCAGCACATCCACAAGAACCCAGCCAATTTGCA
GTTGGGTTGACAGATGGAACTGTTAAAGTGATTGAACCACTGGAATCTGAAGGGAAGTGG
GGCGTAAGTCCACCTGTTGATAATGGGATGTTAAATGGCAGGGTGGCCTCCTCTTCGACG
GCTAACAACCATGCTGCTGACCAAGTTCAAAGA
>Solyc01g102370.3
ATGGCTCCTTCTGAAGCAGAGGCTCAGTGTGCTGCACTTTGCAAGGCAGAAAAGGTTTAT
GCTGTGGCCTCAGAAGATATGGATTCCTTAACTTTTGGAGCTCCAAAGTTTCTTCGCCAT
TTAATGGATCCTAGCTCCAAAAAGATACCAGTGATGGAATTTGACATCTCCAAGGTATTG
GAGGGACTTGAACTTAGTATGGATCAGTTCATAGACTTGTGCATTCTTTGTGGATGTGAT
TACTGTGATAGCATCCGAGGCATAGGGCCCCAGACGGCTTTGAAGCTTGTACGCCAACAT
GGGTCAATGGAGAGCATATTAGAGAATATTAACAAAGAGAGATATCAAATACCTGATGAT
TGGCCTTATGAAGAGGCTAGGCGGCTCTTCAAGGAACCATTAGTTGTTACAGATGATGAG
CAAACTGAACTAAAATGGGCTGCTCCTGATGAAGAAGGGTTGGTTAACTTTCTGGTAAAG
GAAAATGGATTCAACATTGATAGAGTTACAAAGGCAATAGAAAAGATCAAGACAGCCAAG
AACAAATCTTCTCAGGGGCGGTTAGAATCATTCTTTAAACCAGTTAGCACGTCTGCTCCA
GTTAAAAGAAAGGGGACTAAATGTGTTCTTGTATCTCCGAGTCCTGTTACCAAGTTTAAG
ACACTCTCTTTACGATCCAGACCTGGTGTCCTTGGAAGGCTAATCTTCCCATCTTTAGAA
TTGGGGTCAAATTACTCCATGCCATTATTCAGACACTTCTGCTTCGGCATA
>Solyc01g102970.3
ATGGCGGAAACCGAAACCCTAGATTTCTCTCCTCATCCACCTCAACTTTCCGACGACAAT
CCTACCGGTAACGAAGACCAAGATATGCTCGACGCCGACAAATCCGCTAAAGATTCAGAT
TCCGATTCTCAGTCCGACTCCGACTCCGATTCAGAAGATGATGCACAGCAGAATACACAA
ATTCAAGCTCTTGAAACTGAGCTCTTAAATAATCCTTCCAATTACGACACTCATGTTCAA
TACATAAAAGCTTCAAGGAAGCAAGGAGATATCGAGAAACTTAGACAAGCAAGGGAAGCC
ATGAGTGCTATTTTTCCTTTGAGTTCAGAGATGTGGCAGGAGTGGACAAAAGACGAGATC
TCTCTTAATTCAGGACTTGATGCTCTCCCTACAATTGAGAAGCTATTTGATTGTGGGGTG
TCCGACTATCTGTCTGTTGCATTGTGGTGTGACTACTTGAGTTTTGTTCAAGAGCACGAC
CAATCAGTCCGTACACTTTCTGCAGCTGGAATTTCAAAGGCAAGAAATCTGTTTGAGCGT
GCCCTTGTTGCTGCTGGTTTGCATGTTACTGAAGGCAGCAGGATATGGGAATTATACAGG
GAGTTTGAACAAGCTATTTTCCTCACTATTGATGAAACTGATGCCGATTCAAGAGAGAAG
CAGGTCCAGCGAATTAGGAATTTATTCCATCGCCAGTTGTCTGTTCCTCTTGCTGATCTA
TGTTCAACTCTCCTCACATACAAAGCTTGGGAAGCAGAACATGGAGCCAATCTTGATGTT
GACTCCAGTAACTTGGATGGGCTCTCGCCACAAGTTGCCTCTTCTTATCAAAAGGCCCTT
GACATGATGAATGCGAGGACTCATCTCGAGAATCAAATATCTCATAAAGTTGCACCTGAA
TCAGAAAGGCTTCAACACTTTAGGGACTACTTAAAATTTGAGCAATCATTGGGGGATCCA
GCGAGGATACAGATCTTATATGAGCGTGCCATAACTGAATTTCCTATATCTAGTGAACTC
TGGCTTGATTATACTCACTACATGGATAAAACGTTGAAGACCTCCAGTCTTGTTCGAGAC
ACTTACAAAAGAGCATCAAGGAACTGTCCCTGGGTTGGAGAACTGTGGGTGCGATACTTG
TTGTCTCTTGAACGCAGTCGTGCTTCTGAGGATGAGATATCTGCTGTTTTCGAGAAGTCT
CTACAGTGCACTTTTTCAAGCTTTGAAGAGTATCTTGATATATTTCTCACAAGAGTTGAT
GGCTTAAGGCGGAGGTTGTCTTTATTGACATCTGGAGCGGAAAGCAGCAACTTAGATTAT
ATAATTATACGGGAAACTTTTCAGCGTGCATCAGACTATTTGTCTCCACACCTGAAGAAC
ACAGAAAGTTTATTGCGGATGTACAGATATTGGGCCCGCTTAGAATCAACTCTGGGGAAA
GATCTAGTTGCAGCCCGTGGTGTATGGGAGCGCCTGCTTAAAATCAGTGGATCTGTGCTA
GAGGTGTGGCAAGGGTACATAGCTATGGAAAGTGAGATGGGTAATATTAATGAAGCTAGA
TCTCTCTTTAAGAGATGCTACAGTAAACGGTTTCCCGGGACTGGCTCAGAGAATCATTCA
GGACATATGCAATTCATGGATTCGCTTCGAGAGAGAGTATGGTACCCTGGACGATTT
>Solyc01g102990.3
ATGTCTGCCATATTCAGATACAAATCAAAGCTCCATTCTTTCACCTTCAGAACATCTCTT
TTTTCCATATCGTCTTCCAAATTTCATTCCTCTACTTCTTCCTCTTCTCTCAAACCTAGA
AGAAAACCCTCGCTCTTCTTCAACCCACTTGAAGGTTCTAGAGTAGGGCTAGTGTTTAGG
TTCGAGGGTTCTAGACTAGGGTTAGGGTTTAGGCATAAATGGGAGGGAAGTTCCGACAAC
TACGATCACATAAAATCAGAGGTGAACTGCCCACGCTGTTCGAAGATGATGACAGTGTTA
TTCTCTAACAGGCCGTTGTCGATCACCGCCGGGGAGACTGGTATTTACCAGGCGGTGAAT
TTATGTCCTCATTGCCGGACAGCGTTTTACTTTAGACCGTTTAAGTTGGAGCCTTTGCAA
GGGACTTTCATTGAGATTGGGAGGGTTAAGGGAGGTGAAAAGGAGAGTGACGATGAAATG
GCTGGGAGTTCTGGGAAGAATGATGGCAAGATTTGGGAAAAGTTGAGGTCTTATAGTGGG
ACCAATGGTAGTGATGATGGTGGACAGGGTACTTGTGAAACTGAAATGAAGGATTCGGAG
GCGAGAAAGGAAGAAGGGTGGGGAGGTACTAATTTGGGGATTGAGTTGCTTACACCAAAG
GAGATATGTAAAGGCCTTGATCAGTTTGTTGTTGGGCAAGAGAGAGCCAAGAAGGTGCTT
TCTGTTGCAGTTTACAACCATTATAAAAGAATATACCACTCCTCTTTGAATAAAAAGTCA
GATTCTCGTAAAGTTAGAGATGAGCTGGAAAATATTGATAATGATTCGGTCGAATTAGAG
AAGAGCAATGTTTTGCTGATGGGCCCCACTGGCTCAGGACAGGGAAAACATTACTTGCCA
AGACACTTGCTCGTCTCATCAATGTCCCTTTTG
>Solyc01g104040.3
ATGAATCGAAAACATCATTCTATTCATCAAAATTCAAGAATGGGGACTCGTTTCAGATTT
GGGTTTTGGGTTGTGATCGCTGTTGCTTTCTCCATTTGCCTCTCTGGGTATTCAGTTTCT
GCCGCAAATAGTAAACCCAAGAATGTTCAGGTTGCTCTTAGGGCTAAATGGTCTGGTACC
CCTATACTCTTGGAAGCCGGGGAGTTGCTATCAAAGGAATCTAAGGACCATTTTTGGGAT
TTTATTGAGTTATGGCTTCACTCTGCAGATGAAAATTCTGACTGCCGTAGTGCCAAAGAT
TGCTTGAAGAGAATAATAAAGTATGGGAGGTCTCTATTAAGTGAATCTTTGATAGCCATG
TTTGAGTTTTCTCTCACTCTTCGATCAGCATCTCCTCGGATTGTGCTTTATCGTCAGTTG
GCAGAGGAATCTCTTTCTTCTTTTCCACTTACTGATGATAACAGCTCAAGCTCTCCTGAT
GAAGGAGTACTTCAGCAAAGTGATAATGCAAAGAACAAAAAGGTTAACCCCCTGCTTGTT
GGTGAGAACCCAAGAAGTCCTGAAGGAAACTGTTGTTGGGTAGACACTGGTGAGAGACTA
TTTTTTGATGTTGCTGAGTTGCTAGTGTGGCTGCAGAACGCCAAAGAAGTATCTCTTGAT
ACATTGCACCCGGAGATTTTTGAGTTTGATCATGTCCATCCAGATTCAAATGTAGGAAAT
CCGGTGGCTATCTTATATGGTGCTCTGGGGACCCATTGCTTCGAACAATTTCATCATACC
TTGACCAGTGCTGCCAGAGAGGGGAAAATCTATTATGTCGTTAGACCTGTGTTACCTTCT
GGATGCGAATCAAAAAGTACCCCCTGTGGAGCTCTTGGTACCAGAGATTCCTTGAACTTG
GGTGGTTATGGTGTGGAACTAGCTCTGAAAAATATGGAATACAAGGCTATGGATGACAGC
ATTGTAAAGAAAGGGGTCACTCTTGAAGATCCTCACACTGAAGATCTTAGCCAAGAAGTC
AGGGGATTTATATTCTCTAGGATTCTGGAGCGTAAACAGGAGTTAACATCTGAAATAATG
GCTTTCAGGGATTATCTTCTATCATCAACAGTTTCTGATACACTTGATGTCTGGGAGTTA
AAAGATTTAGGGCATCAAACTGCACAGAGAATAGTTCATGCTGCTGATCCTTTGCAGTCA
ATGCAAGAAATTAATCAAAATTTTCCTAGTGTTGTCTCTTCTTTATCTCGGATGAAGCTC
AATGAATCTATCAAAGAGGAAATTGTTACAAATCAGCGAATGATTCCACCTGGAAAGTCA
TTAATGGCCCTGAATGGTGCCTTAGTCAATTTTGAAGATATTGACCTTTATCTGCTGGTT
GACATGGTCCATCAGGAGTTATCATTAGCTGATCAATACTCTAAAATGAAGATTCCTGTC
AGCACCGTGAGGAAGCTCCTTTCAGCACTGCCCCCTTCTGAGTCTAGTACATTCCGTGTT
GATTATCGCTCAAATCATGTTCATTATCTCAATAACTTGGAGGTGGATGAGATGTATAAA
CGTTGGCGGAGCAATTTGAACGAGATCCTGATGCCAGTCTACCCTGGACAAATGCGTTAC
ATCCGGAAGAATATCTTCCATGCAGTTTATGTTTTGGACCCTTCCTCCATTTGTGGGCTT
GAGACAATTGACGCAATTGTTTCAATGTTTGAGAATCATATTCCAATTAGATTTGGAGTG
ATATTATACTCTGCCAAGTTAATTGAGGAGATCGAATCAAGTGGTGGTCAACTTCCCCTT
TCTTATAAGGAGGACAGCCCTAATCAGGAAGAACTCTCCAGTTTGATTATTCGTCTTTTC
ATCTACATCAAGGAAAACCGAGGAATTGCAACAGCTTTCCAGTTCTTGAGCAATGTGAAC
AAATTGCGAATTGAGTCGGCTGCTGAAGATCCTCCTGAGGTACACCATGTTGAAGGTGCA
TTTGTGGAAACACTGCTACCTCAGGCTAAAACTCCTCCTCAAGATACCTTGCAGAAACTG
GAGAAGGACCATACTTTCAAAGAACTCTCTGAGGAAAGCTCTCTGTTTGTGTTTAAGCTA
GGTTTGGCTAAGAGACAATGTTGCCTCTTGTTCAATGGGCTTGTCCATGAGCCCACTGAG
GATGCTCTTATGAATGCAATGAATGATGAGCTTCCTAAAATACAAGAACACGTTTATTTT
GGGCACATAAACTCTCATACAGATATCCTGGACAAGTTTCTATCAGAGAGTGGCGTGCAG
CGCTATAACCCACTGATTATAGCTGAAGGGAAAGTCAAACCGAGATTTGTATCTCTCTCT
GCTTTAATTCTAGCAGACAACTCATTTTTCAATGAAATCAACTACTTACATTCTACAGAA
ACAATAGATGATTTGAAGCCCGTGACTCATCTTCTTGCTGTCAATATCGCGTCAGAGAAA
GGGATGAGATTTCTTCGTGAAGGAATACATTATCTGATGACGGGCACCACAACTGGACGC
TTGGGAGTGCTGTTTAACTCCATTCAGGATCCTCACTCACCAAGCATTTTTTTCATGAAA
GTTTTCCAAATCACAGCTTCATCATATAGTCACAAGAAAGGCGCTCTGCAGTTCCTGGAC
CAAATTTGTTTGCTTTATCAACATGAATATATGCATGCATCTTCTGCGGGTACTGGAAAC
AGCGAGGCATTTATGGATAAGGTCTTTGAACTGGCTAATTCAAATGGATTGTCCTCAATG
GGACTCAAGTCTGCTCTCTCTGGACTTTCTGATGAGAAGTTGAAAATGCACTTGAAGAAG
GTGGGGAAGTTTTTGTTTGGAGAAGTTGGCTTGGAGTATGGTGCCAATGCAGTTATTACA
AATGGGAGAGTGATTAGCCTAGCTGACAACACAACATTCTTGAGCCATGATTTGCAACTT
TTGGAGTCTCTGGAATTTAAGCAAAGAATAAAGCATATAGTGGAAATAATTGAAGAAGTA
GAATGGGAGAACATTGACCCTGATACGCTAACAAGTAAATTCATCAGTGACATTGTCATG
TCTGTCTCATCTTCAATTTCTATGAGGGATCGAAATTCCGAAGGTGCTCGCTTTGAACTT
CTGTCTGCGAAATACAGTGCTGTTGTTTTAGAAAATGAAAATTCCAGCATTCATATTGAT
GCTGTCATTGACCCCTTGAGCTCATCTGGTCAAAAGTTGTCTTCTCTTCTTCGGCTTGTG
TCAAAGTCCGTTCGGCCAAGCATGAGGCTTGTACTCAACCCCATGAGTTCACTGGTTGAT
CTTCCATTGAAGAACTACTACAGATATGTTATACCAACACTGGATGACTTTAGTAGTACA
GATTACACCATTTATGGTCCCAAAGCGTTTTTTGCTAATATGCCACCTTCTAAGACGCTA
ACTATGAATCTTGATGTTCCTGAGCCATGGCTCGTTGAGCCTGTAGTTGCTGTCCATGAC
CTAGATAATATGTTGCTTGAAAACCTGGGAGAGACTAGGACACTCCAAGCAGTGTATGAA
CTTGAAGCACTAGTCCTGACAGGTCATTGCTCTGAGAAGGATCAGGAGCCTCCTAGAGGA
CTTCAGCTAATCCTAGGCACTAAAAGTACACCTCACTTGGTTGACACACTTGTCATGGCC
AATTTGGGTTACTGGCAAATGAAAGCGTTTCCTGGAGTTTGGTACCTGCAGCTTGCTCCT
GGTCGAAGCTCAGAGCTTTATGCTTTGAAAGATGATGGTGATGGTGGTCAGGAGACAACT
TTGTCAAAACGGATCATTATAGATGATTTGCGTGGTAAACTTGTTCACATGGAAGTGATT
AAGAAAAAGGGCAAGGAACATGAAAAACTGTTGGTTTCAGCTGATGAAGATAGCCATTCA
CAAGAGAAGAAAAAGGGAAACCAGAACAGTTGGAATTCTAATATTCTTAAATGGGCTTCT
GGATTTATTGGTGGCAGTGACCAATCAAAGAAGAGTAAAAACACTCCAGTGGTAACCGGT
GGTCGTCATGGGAAGACGATTAACATATTCTCTGTTGCTTCTGGACACTTATATGAACGC
TTCCTAAAAATTATGATACTAAGTGTTCTAAAGAATACTCAACGGCCAGTGAAGTTCTGG
TTCATAAAAAACTATTTGTCTCCTCAGTTCAAGGATGTAATCCCTCATATGGCTCGAGAA
TATGGTTTTGAATATGAACTAATTACCTACAAATGGCCTACATGGTTGCACAAACAAAAG
GAGAAGCAAAGAATCATTTGGGCATATAAAATTCTATTTCTTGATGTCATTTTCCCCCTG
GCACTGGAGAAGGTTATCTTCGTAGACGCAGACCAAATTGTAAGAACTGACATGGGAGAA
CTTTATGACATGGATTTGAAAGGACGGCCACTTGCATACACACCTTTCTGTGATAACAAC
AGGGAGATGGATGGCTATCGTTTTTGGAAACAAGGCTTCTGGAAAGAGCATTTACGAGGA
AGACCATATCATATTAGTGCTCTATATGTTGTCGATCTGCTTAAATTCCGGGAGACTGCT
GCTGGAGATAATTTACGAGATCTCCCAAACTATGCTCAGCATACTGTACCCATCTTTTCA
CTCCCACAAGAATGGCTTTGGTGTGAGTCATGGTGTGGTAATGCAACAAAGCCCAAGGCA
AAAACAATAGACCTCTGCAATAATCCCATGACAAAAGAACCCAAGCTTCAGGGCGCCAAG
AGGATTGTGGCAGAGTGGCCAGAACTTGACTATGAAGCTAGACGCGTTACTGCAAAGATC
TTGGGTGAAGACTTTGATCCCCAAGACCAGGCAGCACCTCCTGCTGAAACACAAAAAACC
ATCAGCGATACTCCATTAGAAGATGAGGAATCCAAGTCAGAACTG
>Solyc01g104920.3
ATGGTGCTTCTTAAACGGCTTCCTCCTAAGGGTAAAAAGATTCTTGTGATTGGAACTACT
AGTGAATCCGGTTTCTTGGAGTCAGTTGGCCTTTCTGATGCCTTCTCAGTCACATACCAT
GTTCCAACACTGAAGACAGAAGATGCCAAGAAGGTGTTGCAACAACTTGATGTCTTTGCA
AGCGATGACGTTGATTCTGCTGCTGAGGCCTTAAATGATATGCCCATCAAGAAACTCTAC
ATGGTTGTTGAAATGGCTGCACAGGGTGAACACGGTGGGACAGCAGAAGCCATCTATTCT
GGCAAAGAAAAGATTAATATCGCACATTTCTATGATTGCCTTCAAGATATTGTTCGATAT
>Solyc01g105100.3
ATGGAGAGAGTGTTCAGTAAGCTTCGGAATTTGGACGCTTACCCTAAAATCAATGAGGAT
TTCTATAACCGCACGCTTTCCGGTGGTATTATTACCCTCGTCGCCTCCGTTATTATGCTC
GTTCTCTTCGTCAACGAGCTTGGATTATATATTCACAGTTATACTGAAACACAGCTCGTA
GTAGATACTTCAAGGGGAGGAAAATTACATATACATTTTGATATCACTTTTCCAGCTGTT
CCATGTTCACTGCTCAGTCTTGACGCCAGGGATATTAGTGGAGAAGAACATTTTGACATA
CGACATGATATATTCAAAAAGAGGATTGACTCCCATGGTGCTGTTATTGAAGTCAGACAA
GATGGAATTGGTGCTCCTAAGATTGAGAAGCCTTTACAGAGACATGGTGGTCGACTTGAA
CACAATGAAACATACTGCGGCTCATGCTTTGGTGCAGAAACGGCAGATGATGAATGTTGT
AATTCATGTGAAGAAGTTCGTGAAGCATATCGAAAGAGAGGTTGGGGGATGACAAATCCA
GATTTAATCGATCAGTGTAAAAGGGAAGGTTTTGTCCAGAAGATCAAGGATGAAGAAGGT
GAAGGATGTAACATTCATGGATCTCTAGAGGTCAATAAAGTGGCTGGAAATTTTCACTTT
GCTGCTGGCAAAAGCTTTCACCAGTCAACCTTTCAACTCTTCGAATTGATTTCCTTACAA
TCGGATACTTATAATATAAGTCACAGGGTAAATAAGTTAGCTTTTGGCGACTCTATTCCC
GGAGTTGTAAATCCACTTGATGGGGTTCAATGGACGCAGGAAGCACAGAATGGAATGTAT
CAGTACTTTATCAAAGTGGTCCCTACAATATTTAAAGGTGTTAGAGGCCGTACTATTGAT
TCAAATCAGTTCTCAGTGACTGAGCATTTCAAGGGTTCAGATTTGGGTCTTTTCCAATCA
ATTACTGGAGTTTACTTCTTTTATGATCTCTCTCCTATCAAGGTGACTTTCACAGAGGAG
CATGTGTCATTCTTTCATTTCCTCACCAATGTTTGTGCAATTATAGGAGGTGTTTTCACA
GTTGCTGGAATATTAGATGCATGTATTTATCATAGTCAAAAGGCCATAAAGAAGAAAGTG
GAACTCGGGAAGTTTGGT
>Solyc01g105230.3
ATGGAGGATTGTGGATCGGATCCTCCTGGATTTCGATTAGACATAACACAGATATTATCC
GAAGTGCAGCATCGTTGGCTGAGACCCGCTGAGATATGTGAAATCCTGCGGAACCATAGA
AAGTTCCATTTAACCCCAGAGGCTCCATTCAGGCCAGTCAGTGGCTCTGTTTTTCTTTTC
GATAGGAAGGTACTAAGATACTTTAGGAAGGATGGGCATAATTGGAGGAAGAAGAAGGAT
GGGAAGACAGTGAAAGAAGCTCATGAGAAGCTGAAGGTTGGAAGTATTGATGTGCTACAC
TGCTACTATGCCCATGGAGAAGAAGATGATAATTTTCAAAGGCGTAGTTATTGGATGCTT
GAACAGGATCTCATGCACATAGTTTTTGTCCACTATTTGGAAGTCAAG
>Solyc01g106740.3
ATGCTGATGGTCTCCGGATTTGATAAATACTATCAAATAGCAAGGTGCTTTAGGGATGAA
GATTTGAGAGCCGACAGACAACCCGAGTTTACACAGCTAGATATGGAAATGGCTTTCACT
TCTATGGAGGACATGCTGAAGCTCAATGAGGATTTGATTAGAAAGGTCTTTCAGGAAATT
CAAGGTGTCCAACTGCCAAACCCTTTCCCAAGGCTTACATATGCTGAAGCAATGAGTCGA
TATGGTTCAGACAGACCAGATACTCGTTTTGATGTTGAATTGCGAGATGTGTCCGACATT
TTCTCCAATACCACATTCAAGGTTTTCTCAGATGCCTTAGAAAGTGGAGGAATTATTAAG
GGCTTATGTGTGCCATGTGGGACAAAAACTTACTCAAATACTGCTTTGAAGAAAGGCGAC
ATTTACAAAGAAGCAATCAAATCTGGAGCAAAGGGTTTGCCTTTTTTAAAGGTGTTGAAT
GACGGGAGCATTGAAGGGATTCCAGCGCTGGTTTCTAGTTTGGATACATCAAAGAAAGAG
GAATTGCTGAGTCAATTCTCTGCATTACCAGATGATCTTATCTTGTTTGCTGTTGGGCAC
CATGCAGAAGTAAATAAAACATTGGATCGTCTGAGAATATATGTAGCACATGAACTGGGT
TTAATTGACAATTCCAGGCATTCAATACTTTGGGTGACTGACTTTCCAATGTTTGAGTGG
AACGACTCAGAACAGAGATTTGAGGCTTTGCATCATCCTTTCACCGCACCTAATCCAGAA
GATATAAATGACCTCTCTTCTGCGCGTGCCTTAGCTTATGACATGGTTTACAATGGTGTT
GAGATTGGTGGAGGAAGCTTGAGAATTTACAAGCGGGAAGTCCAAGAGAAGGTTCTTGAT
ATTGTTGGCATTTCCCGAGAGCAGGCTGAAGCAAAATTTGGCTATCTTTTGGAGGCTCTG
GATATGGGTGCTCCTCCACACGGAGGAATTGCTTATGGGTTGGATAGATTGGTGATGCTC
TTGGCAGGCTCTCAGTCCATCAGGGATGTTATAGCTTTTCCAAAGACAACAACTGCTCAA
TGTGCCCTTACTCATTCACCATCAGAGGTTGATCCACAACAGCTTAAAGATCTTTCGTTG
CAGAAGATA
>Solyc01g107150.3
ATGGTGGTCTGCAAATGTAAGAAGGCAACTAAATTATACTGTTTCGTGCACAAAATCGCT
GTTTGTGGAGAATGCATATGCTTTCCGGAGCATCAAATATGCGTGATCCGCGCATATTCC
GAGTGGGTCATAGATGGAGAGTATGACTGGCCTCCTAAATGTTGCTATTGTAAGTCTGAG
CTTGAAGAAGGAACTGATGCTGGGATAACTCGGTTGGGTTGCTTGCATACAATACATACA
AGCTGCTTGGTTTCACATCTAAAATCTTTTCCGCCACACACTGCTCCAGCTGGCTATGTG
TGTCCTATTCCTGAATGTTCAACATCGATATGGCCTCCTAAAAGTGTTAAAGAATCAGGA
TCACGCTTCCATACAAAGTTGAAAGAAGCTATTATGCAGACTGGCCTGGAGAAAAAATTG
TTTGGAAACCATCCAGTGACTCTGCCCGGAACGGAACCTCGAGGTCCTCCACCTGCTTTT
GCTTCTGATCCATTGAAGCATATTTCAACTGGTGGAAAAGATTCTGAAGGATTAGCTGCA
ATTGCAACAGGTTCTTCCAAACCCGCAAGCCTGGACATTGTGGAAATAGATGGCTCCACC
TCAGCACCGTCATCTATGTCTAATCACGAGACCAATTTCATGAAAAGCACAAGTCCTTCT
GGTCCTGGAGCCACCACACGAAAGAACACAGTGCAAGTAGAAAGGCAAAACTCTGAAGTA
TCATACTTTGCTGATGATGAGGATGGAAAGCGGAAAAAGTACACGAAGAGGGGTTCATTT
CGCCATAAGTTTATGAGATCATTGCTCCCTTTTTGGTCGAGTTCCTTGCCAACTCTACCA
GTAACTGCACCACCACGAAAAGATGCATCAAATGCTGATGAAGTCACCGAAGGTCGTCAG
CGCCATCTTAAATCTTCAAGAATGGATCCAAGAAAACTCCTCCTCATTATAGCAATCATG
GCTTGCATGGCAACCATGGGTATCCTGTATTATAGAATTGCTCAGAGTGGTCTGGATGAG
GAGCTGCCTGATAATGAA
>Solyc01g107880.3
ATGGAGATCGCAACGGCGGTGCCGGCGTCGAACGATGGTGGCGGTGGTGGAAATTCTCCG
GCGGAACGCTCCTCCGCCGATGCGATCAATTCGTCTTCATCGCCGTCTGCATCTTCTTCC
TCAGGGTTGTCTACGGACCAGGTGACACGTAAAGATTTGAATTCTTTGGCCAGCAGGTTC
GATGATGACGAAGAAGAAGAGGATGTTTGTCGGATCTGTCGGAACCCTGGTGAAGCCGAT
AATCCTCTCCGGTATCCTTGTGCTTGCAGTGGTAGTATTAAGTATGTTCACCAGGATTGT
TTACTTCAATGGCTTAATCACAGTAACGCTCGCCAATGCGAGGTATGCAAACATGCATTC
TCATTTTCACCAGTTTATGCTGAGAACGCTCCGGCTAGGCTCCCTTTTCAAGAATTCGTG
GTTGGGATGGCAATGAAAGCATGCCATGTCCTGCAATTTTTCCTACGTCTTAGCTTTGTT
CTTTCTGTATGGCTGCTCATAATACCGTTCATTACATTCTGGATATGGCGGTTGGCTTTT
GTTAGAAGTTTTGGAGAAGCTCATAGACTATTCTTGGGTCACTTATCCACGACCATCATT
CTTACCGACTGTCTGCATGGATTTCTGCTCTCTGCTAGCATTGTTTTCATCTTTCTTGGG
GCAACTTCATTGAGGGATTACTTCAGACATTTGCGCGAACTTGGGGGCCAGGAAGCTGAC
AGGGAAGATGATGGGGACAGAAATGCAGCCCGTGCTCCAAGAAGACCTGTTGCTCCTGCA
AACAGAAATTTTGCTGCTGATGCAAATGAGGAAGATGCTAATGGTGCACAAGGAATTGCT
GGAGCTGGTCAGTTAATCCGGAGAAACGCTGAAAATGTTGCCGCTCGTTGGGAGATGCAG
GCAGCACGGCTTGAGGCTCATGTTGAACAGATGTTTGATGGTTTAGATGATGCTGATGGT
GCAGAGGATGTACCTTTTGATGAGCTTGTTGGCATGCAGGGTCCTGTTTTTCATCTGGTT
GAAAATGCATTTACTGTTCTTGCCAGTAATATGATATTTCTTGGAGTTGTGATCTTTGTT
CCCTTTTCATTAGGACGAATTATACTCTATTATTTGTCTTGGATTTTGTCCTCTGCAAGC
AATCCAGTATTATCAACTGTTATGCCACTTACTGAAACAGCACTTTCCTTGGCCAATATT
ACTTTGAAGAGTGCATGGACTGCTGTCGCGAATTTAACTCCCACTGCTAATGATGAGAGC
AGTTTACTTGGTCAAGTCACTGAAATGTTGAAAGCAAATGCCACTGAATTGAGTGAGGCA
GCAAACAATCTCAGCACAACAGTGTCGACTGATCTTTTGAAAGGGTCATCTGTTGGAACA
TCCAGACTTTCGGATGTTACAACTCTTGCTGTTGGCTACATGTTTATATTTTCTCTAGTC
TTTTTTTACCTTGGGATTGTAGCTTTAATCCGGTACACCAGGGGAGAGCCTTTGACGTTG
GGAAGATTCTATGGTATCGCTTCCATTGCAGAAACCATCCCCTCCCTCTTTAGACAATTT
GTAGCAGCTATGAGGCATCTGATGACTATGATTAAGGTTGCTTTCCTCCTTGTTATCGAA
CTTGGTGTTTTCCCTTTGATGTGTGGATGGTGGCTGGATGTTTGCACCATTAGAATGTTT
GGGAAGTCGATCACACAAAGGGTGGAATTTTTTTCAGTATCTCCATTGGCAAGCTCATTA
GTTCATTGGGTTGTAGGAATTGTCTACATGCTACAAATAAGTATCTTTGTTAGCCTTCTT
CGAGGGGTCTTGCGTAATGGGGTGCTTTACTTTCTTCGAGATCCAGCAGATCCCAACTAC
AACCCGTTCCGTGATTTGATTGATGATCCTGTACATAAGCATGCTCGTCGAGTTCTTTTG
TCTGTTGCAGTCTATGGAAGCTTAATAGTGATGCTCGTGTATCTGCCTGTCAAACTTGCC
ATGCGAATGGCTCCATCCATTTTCCCACTTGATATCTCTGTATCTGATCCATTTACTGAA
ATACCTGCTGACATGCTTCTCTTCCAAATCTGTATTCCCTTTGCGATTGAGCATTTTAAG
TTGCGTACAACAATCAAATCTCTGCTCCGATATTGGTTTACTGCAGTGGGCTGGTCTCTT
GGTCTAACTGATTTCTTACTGCCCCGACCTGAGGATAATGGTAGACAAGAGAATGGAAAT
GGTGACCAAGGAAGGCAGGACAGGTTTCAAGCTCCGCATGGTGTACCAGATCGGGCCTTG
GTAGGGTTTGCTCCTGATAACAGAGCTAGGCATGCAGCAGCTAGTTCCAACTTCGTAGAA
GACTATGACAATGAAGAACAGGCGGATCCCGAGTACGCCTTTGTGCTCCGTATTGTGCTG
TTGCTTGTTGTGGCGTGGATGACTCTCCTACTTTTTAATTCTGCCCTCATCATCGTACCG
ATTTCACTTGGACGTGCGCTCTTCAATTCCCTCCCATTGCTTCCAATAACTCATGGAATC
AAGTGCAATGATTTGTATGCATTTGTAATTGGAAGTTATGCAATTTGGACTGCCATTGCT
GGAGCGAGGTACTCAATCGATCAAGTTAGAACTAGGAGGGTTGCAGCTTTGATGAACCAA
ATATGGAAATGGTGTGTCATTGTTCTGAAGAGTTCTGCACTGTTGTCAATATGGATATTT
ATTATTCCTGTGTTAATTGGTCTGCTTTTTGAACTTCTGGTCATTGTGCCAATGCGAGTC
CCCATTGATGAAAGTCCAGTCTTCCTTCTTTATCAAGATTGGGCTTTAGGACTAATCTTT
CTAAAGATCTGGACCAGGCTGGTTATGCTAGATCATATGATGCCACTGGTCGATGAGAGC
TGGCGACTGAAATTTGAGAGGGTGAGGGAGAATGGTTTCTCTAGGTTGCAAGGCTTTTGG
GTGCTTCGGGAGATAGTCCTTCCTATCATCATGAAGCTGCTTACAGCATTGTGTGTTCCA
TACGTTTTGGCCAGGGGTGTGTTCCCAATACTTGGTTACCCTTTGCTTGTGAACTCTGCC
GTTTACCGATATGCTTGGATTGGGTGTCTTGGTTTCAGTCTCTTCTGTTTCTGTGCAAAG
CGTTTCCACGTATGGTTCACCAATCTCCACAATTCAATACGCGATGACCGTTATTTGATT
GGTCGAAGACTTCATAATTTTGGGGAAGAGGTACTTCAGAGGCATAATGAAGTAGAGGTG
GGTGGAGAGGGCGAGATCCCTCTACTGAATGGGGATGTCGAGGAGGTTGCTGATATAGGA
CTAAGACACAGGCGTGGTATTATGCAAGATGCT
>Solyc01g107930.3
ATGCAAAGGAACAGAAGCATACTAGATTCCTATCCAGAAACTGTCAATCTTAATCAGGGA
TCTACTTCAAGTAATGCTTCTGGAGATCCGACATCCTCTTGGGATAGCTTGCGAAATTCA
ATGGAGGGTCGATTATCCGATTCCATGCTTTCTTCTGCTAGAGGAAGTCTTAGACGTGCT
GATGGTATTAGTTATAACACACAGAACTGCAGTGCACGGGATCAAGGCGAGTCGAGCTCC
AGTGCCAATTTGCATGGCATTGGACATGCTTGGCCGTCTTCATCAAGTGATCATGTGCTG
ACTAATTCAAATTCAGAAGAGAGGCGATTTGGACCATCCAATGCCCTCCATCCTGACAGT
TCAACAAGTATTTATGGTGGAAATCATTTGATTGGCAGCCCTACTATCTTACCAAATCTG
GCCTCGGCTCACAGTCCTGCAAATGCTAACTTAAGTGGCATATACAACAATGGTGACACT
CGGCTGGTTATGAGACCAAGTGTATCTTCAACTGTCTACACTTCAAGCAGCAGACGGGAA
GCGGAGCGTCCTGCTTCTGGTGTCTCTTACAATGCTGGTACTTCTTCAGGTAGTTCTAGA
TATTGGTCTGGGTTTACTGATATAGCAGGTTCTCCCACAGGTTGGGGTTTATCCGGCAAG
CGCAAGGTCCTTGAAAGCAGTTCTGGGCAGTCTTGTGGTAGATGTTCAAGCTCCAATGCA
CAACCTGAGAACATTAGACCGCACAATTTTCCAAGTCAACATGGTGCTTCCAGCAGCTTA
AACATATCACCAGCCTCTGCAAGCGTGCAGAATATTTATCACTTGGAAAATCTTTATTCA
AGAAATAGGATTGGTACAAGAGTGGCTGCCTCTGACATAATTCCTCCTCTTAGTGCTAGT
GGAGTTGCGGAAACCTCTGCCAGAAATTCTGGGAGTGGACAAAATCTTGAGATTCATGAT
ACAGTTACATTTGGTTTACTGTCAACTAGGACCAATTTAGGGCATTCTAGTGTTGGTTCT
ACTCTTGTGACTCCTCAACCTATTTCAGTATCTAATTATTTGGGATCCAGACAACCAATT
TCACAGTCAATGAATGCAGGTAACTCAAGAAGCCATTCTGACCTAATGTACGTTTCTGGT
GTTCCAGGTGGTTTGCATTCAGTTCCCCGGAATGTATCTCCTAATTCACGAGGTGGTAGT
TCATCAAGTCTAAATGTGGTTTCCCCTGATAGTGAGGATGAAGCTAACTTCTGGAGCTCA
ATAAGAAATAATAGGGTACCTCTTCCAGTTGTTCCAGCTCCTGAGACTGGAAATATGGTA
CAGGATTCAACTAATTGGAGTTTAGCTACTTCAAATCCAAGTTATCCCAGAAACATGCCT
TCTAGTTCTGCACTCAGCCGTGGGCCAAGTATGCAAACTTCTACTACTGCAAGGACACCT
TATCAGAACTTAGCAACCAGAAGTACTCGTAGTTCTTCAGAAATTTCTCCTAGGACTCTC
CTACCTCCTGTTGAGTCCGACTTTGGAAGTCAGAGAGGTAATTTTTCCCTGCTATCATCA
GCTGCTTCTCCCGTGGAGGAGGCAGAGATATCATTGCGATCTAGTAGCCAGGGATCTAGT
AGCCGACGTAATCATCGAAACCACCTAATATCATCTTTAATGACCAATTTTCCAAGTAAT
GAAGTGGGTGGATCGCGTGGTTTAGCTTCTGATATCGAGGGTCGCCACAGACTGATTCGT
CATGTCCTACATTCCATGCGGAGAGGCGAGAACAGGCAATCTGAGGATTATATGATGCTT
GATTCATTTCTCAACGGCGCTGCAGAAATTCATGATACACATAGAGGCATGAGGCTCGAT
GTTGATAACATGTCATATGAGGAATTATTGGCATTGGAAGAACGTATAGGAAATGTGAAC
ACCGGATTGAGTGAAGGAACCATTTTGAAACGTATGAGACGGCGAAAGCATGATTCAATA
TCTGGAGGGTCATCGTCAAATATGGAGCCTTGCTGTATCTGTCGGGAGGAATACACAAGT
GGAGATTACATGGGCATATTGGATTGTGGACATGAATTCCATAGTAGTTGCATCAAGCAG
TGGCTAATGCTGAAGAATGTGTGTCCTATTTGTAAGAATACAGCCTTAAAAAAA
>Solyc01g108160.3
ATGTGGAACTTCGCGAGGTCTGCGGAGAAGTTGTTCTCGCGCTGGGCAATCAAGAGGTTT
TGCAAGTTCTGGTTGAAGAAGAAATTGGGGAAATTTATACTTGGTGATATTGATCTCGAT
CAACTCGATGTGCAAGCCAGGGCCGGTATCATTCAGCTCTCTGATCTTGCCCTCAATGTT
GATTATCTCAATCAAAAGTTTGGTTCCGCAGCAGCCGTATATGTTCAAGAAGGATCAATC
GGCTCTCTGCTTATGAAAATGCCTTGGCAAGGGGATGGCTTTCGGATAGAGGTGGATGAA
CTTGAGCTTGTGCTTGCTCCTGAGGCAACCTTTTCTCCTAGCACATTTGGAAATTGTCTT
TCAACTCAAGATGGTGCTGCTTCGGTGAACCAAGAATCAGGAAACCGCAAGGATGTTGCT
GTCGATGATTGTGGGGCTAAAACAACTGCTTTTGATGTTCATGAAGGGGTCAAGACCATT
GCTAAAATGGTTAAATGGTTTCTTACTAGGTTGAATGTAGAAGTTAGAAAATTGATCATA
GTATTTGATCCCTGTTTAGGTGAGGAAAAACAGAGAGGGCTTTGCAGAACCTTAGTATTA
AGAGTAAGTGAAGTAGCCTGTGGGACATGCATCTCGGAAGGGGATTCTCTGGATACTGAA
GCAGCGGATGCTAACCTTTTGGGGTTGACTCAAATGACAAATTTTATCAAATTTAGTGGA
GCAGTTCTTGAATTCCTTCAAATTGATGAGGTTGTTGATAAGACACCAAATCCATGTGCT
TCAGGAACAGCTACAGGTGAGTGGTCAAGAAACTATTCACCAAATGTCACAACTCCTATA
ATAACCGGGGAAAGAGGCGGACTTTCTGGGAACCTAAAATTGACTATACCTTGGAGAAAT
GGTTCCTTAGATATCCGCGAAGTGGAGGTAGATGCTTCTATTGATCCTCTGGTAATCAAA
CTTCAACCTAGTAGCATCAGATGCCTAATACATTTGTGGGGAATTTTGAAAGATACGGGT
CAGAAGAAGGATACAGAATTTCCATTCTGTAATTCAGTAATGACTTGTGATTCAACAAAG
GCAGATACTTCTCTGCTCAGTATGGATGAGGTGCTTCCAGATTCTAAAGCAAATTCTGCT
GAATGTGCATTTGAGAGTGAACCTGTGAGGGAAGCTTTGCTGTCTGAGTCCCGTCTTATA
TCGAACTGGGTGAGTAGAAGCCGGAAAGTCAATGACGAAGAGGAACCAGACTTTGGGGAA
AGCGTGCACCAGTTTTTTGAGTGCTTTGATGGTCTGAGAAACTCGCAGTCAGCTCTAGGA
AACAGTGGGATGTGGAATTGGACTTGTTCTGTTTTTAGTGCGATAACTGCTGCTTCTAAT
CTTGCTTCTGGGTCGTTGCTTGTTCCTTCTGATCAGCAGCATCTTGAAACCAATATTAGG
GCTACAGTTGCCAAAGTATCTCTTCTTTTTTCTTTTATTGACGAGGAAGAGAGACATTGC
TGCACTGTGGATGCTGATAAAGGGAATGCTGGTTTTTATGTTCATTATATAAGTGCAAGT
TTTCAAGATTTGCTTCTGGTATTGCAGGTACAGCGCCAGGAAGTGAATTTTGAAGCAACA
GTTCAACATGTGGCACTTACTGATCACTTCTCAAGAGAAGATGACACTGTTGATTTCAAA
TGGTGTACATATAATAACATCAAAAAAATTCAAGACGCAATTCAAACTGCCATCCCACCT
CTTGATTGGTCCACCAAGAATGTTGATCTGGATAATCAGAGTGCATCTGCTGCTCCTTAT
CCATTAAGGATGAATTTTACTGATGGGTTCCCTCATCCAAGGAAGAAAATAAGTCTTTTT
GCTGACGATGGAGTGCAGGTAGAATTGCTTAAGACTTTTGGTGCTAGCCTCTGTCAAGCA
ACCATAAGTTCTTCAGGAAACTCATTTGTTGGGCCAACATCTTTTTCATTGAAGTTTCCA
CCATTTGTTTTCTGGGTGAACTTTAATTTGTTAACTAAAATCTCAGAATTTTTCAAGAAA
ATTGAGGATCCTATTGGAACATCTAGCACTCTGGCTCATGAGGATAAGTGTGTAGCTTCA
TCCAAAGGGAATGGAAGGACTAGCCCTTGCTCTGATACTAGAAGAAGTTCAGAACAAGAA
AGTTTCAGGGGCACTGTATCTCTTCCAACTGCCAGGATTATATTGGCTTTTCCTTGTGGA
AAAGGTGAAGATTTTAGGAGCTATTACTGTTGGCAACAGTTTATTTCTCTTGATGTTTCT
TCACCATCAGCTCCTGTGGACAAAGCAAGTCATGCAACTAAAAAATGTTCTGCTACTAGT
TCTAAAAGTTGGAATTCCGTGGCTAAATTGTGCTCTTTGTCCTTGAATTTTGGGAAGCTT
GATGTCAACTTAATCACACCATTGTCTGGAGAGAATGTTGAAATTACCTATGATAGTGTT
CTAAAGTATAGACTTTCAGCTCAGAAATTAATGACCACATCAAATGGAAGAGGGCCTTCT
GTTGTTACCTTTTCTTGGCAGGACTGTGCCAGTACTGGTCCTTGGATAATGAAGAGAGCC
AGACAGCTTGCTTGTTCAGAGAATGCAAGGTGCTTAGAGAAGTTCAGAGGAAAAGGATAT
GACTTTTCGTCTGTAACCACTGTCAAGGATTCTGGGGACATTGATAACATTCGACAAGAA
ATGATTATAAGCTCTGAGTTCTGCATTCATGCACATTTATCTCCCGTTATAATTTCTTTA
AGCAAATCAGAATTTCTTAAATTAAATGATATTGTGAGTCAGGTGATTGATAGGTTATCA
GGACTGGACTTAAATCTTGTTGATACTGAAAAAGTGACTGCTGCCTCTCAGTCATCAGTT
CTTGTTGAATGTGATTCTGTAACCATATCAATTAATGAGGAAGCCATGGAGAAGAATAAT
AAGGGTTCACTACAGAATGAAATTACTGGTTCTTGGCATAGCTTTACTCTGGAACTTCAG
AACTTTGGCCTATTATCTGTTTCAGATCTTGGAGGAACAAATGGTTCTAGCTTTCTCTGG
GTAACCCATGGTGAGGGCAACTTGTGGGGTTCAGTTACAGGGGTCCCGAGTGAAAAGTTT
CTCCTCATCTCCATCAATGACTCTTCCAGTAGCCGTGGTGACGGAGAAGGTTCAAATGTA
TTATCTTCTAAGCTGTCAGGTTTAGATATTATCCACTTTCAAGATCCACAGAGCAGTGCC
GTGTCCATCACTGTCCGGTGCGGCACTGTTGTTGCAGTTGGTGGACGCTTGGATTGGTTT
GACACAATTTTCTCATTTTTCGCTTCACCCTCCCCTGAAGCTACACAAGAATGTGATAGT
AATGTGCAGAAAGAGGGTGAAACTAGTGTTCCTTTTGAATCTTCTTTTATCCTTAGCTTG
ATAGACATTGCCTTGAGTTACGAGCCATACTTAAATAAATTGACGATGCATGGATGCGCT
GATTCTCAGTCAAGTTCTCCCAATTGTGAGGAAGCAATAGATGAGCAACATGTAGCATGT
CTGTTGGCTGCATCTTCCTTGAGGTTTTCCAGTACAACCTTTGCTGATTCTGTTATCAAG
GATTACAAAATTACTGCGCAGGATCTGGGTCTGCTTCTTTCTGCAGTGCGTGCACCGAAC
TGTGCTGGCAGTGTCTACAGTGTGGAGCATCTTCGCAAGACGGGATATGTTAAAGTTGCT
CAAGGGTCAGATGTTGAAGCTCTTTTAAGAATCAGTTCTGGAAGTGGTGCTCTTTGGGAA
ATTGATTGTTCAGAGTCACAGATTGTTCTGAACACTTGCCATGATACAGCTAGTGGATTG
ACACGTTTAGCTGCTCAAATGCAACAGCTTTTTGCCCCTGACCTGGAAGAATCTGTGGTT
CACTTGCAGACAAGGTGGAATAATGTTCAGCATGCACGTGAGGGCAAAGAATTCTGCACT
TTTGACGTGGCTGTAGCATCAACTTCAGATATGCAGCCTATGACTGGTGATGTAAGTAGC
AAATGCGGTAATATCAACTTGATGGATGAAATCTGTGAAGATGCATTTCAATTGAACCAC
GAGGAGGATGACCAAGCTGATCATCTTGAATCACCCATTTACCTGTCACCTAATAATAGT
TTCATTGGCGAGACATTTTACTACAGTAATGAAGACTCTCCAAGGTTTTTGAATAGCTCG
CCTCTCACTTGCTCAGTCCCAGTAGGTGGACAAGAAACTAGTGAGACTCCATTATCACCT
GAACAGCCACCTCAGTTTATCGAAGAATATTTCTTGTCTGACCTATGTCCTCTGTCTGAA
CTAGCATTGACAGATCAGTCATCGAAGGATATTATTAGATACGCGCCCAGTCCTCTAAGG
AGTGGTGATGATTTTAGGGGAAGTACTGGATGGTATGGGGGCAACTGTTTAAGAATTTTA
GAGAATCATGTTTCAGAAGTCGACAGAAAAGCTGGTTCGGAGGAGTTGACAGAGTCTGAG
GCTTCTAGCATTCTCAGTGAACCTGATGAAAATAAAAATGTTAAGGGTCGCATAGTTCTT
AATAACATGAATATCATCTGGAGATTGTATGCGGGATCTGATTGGCAAAATGTTGAGAGT
AATACCCAGCAATCTACAGGAACTTGTGGGCGGGATACAACTGTTTGTTTAGAACTGACA
CTGTCTGGAATGCGATTTCTGTATGACATCTTTCCTGATGGTGGAACTCGGGTATCTAGG
CAGTCCATAACAGTTCATGATTTCTTTGTTAAAGACAACAGTAATGCTGCCCCTTGGAAA
CTGGTGCTGGGGTACTATCAATCAAAAGGCTGTTTAAGGAAGTCTTCTTCCAAAGCATTT
AAGCTGGATCTGGAAGCAGTAAGACCTGATCCTGCTATCCCTCTTGAGGAGTACCGGTTA
CGAATTGCATTCCTCCCGATGCGCTTACATCTTCATCAAAACCAGTTAGATTTTCTCATC
AGCTTTTTTGGAGGAACAAAGTCAGCAGTTACCCCCTCCCAAAGTTCTTCACAAAATTTG
AGTAAATCGGAAATAGTAGCAAAGAGAACTAAATTTGGGGGTAAAGCAGTCATTGAAGAG
GCACTGCTTCCTTATTTTCAGAAATTTGATATCTGGCCTGTTCATCTTCGGGTTGACTAT
AGCCCTTGCCGTGTTGATTTAGCTGCATTAAGGGGTGGCAAGTATGTTGAGCTTGTTAAC
CTTGTGCCTTGGAAGGGGGTTGACCTGCATCTCAAACATGTTCAAGCTCTAGGTGTCTAT
GGCTGGAGTGGCATAGGTGAAATAATAGTAGGTGAATGGTTGGAAGATATATCCCAAAAT
CAGATTCATAAACTATTGAAAGGCCTTCCTCCTATTCGGTCATTGGTAGCTGTTGGTTCT
AGTGCAGCAAAGTTGGTTTCTCTGCCTGTGAAGAGTTACAAGAAGGATCAAAAGTTGCTA
AAAGGAATGCAAAGAGGTACAATAGCGTTCCTTAGAAGTATTTCGCTTGAAGCAATTGGG
CTTGGAGTGCACTTGGCTGCTGGCGCTCATGAAATCCTTCTGCAAGCAGAATATATCCTT
ACAAGTGTTCCACCATCAGTAACATGGCCTGTGCAAAGTGGAGGAAACACTAGTGTGAGA
TTTAATCAACCTAGAGATTCCCGACAAGGGATCCAACAGGCTTATGAAAGTATGAGTGAT
GGCTTCAGTAAATCTGCTTCTGCTCTAATACGCACTCCCATCAAACGGTATCAGCGTGGT
GCTGGAATGGGATCTGCTTTTGCAACTGCTGTCCAAGCAGCTCCAGCAGCAGCCATTGCC
CCAGCTTCTGCCACAGCACGAGCTGTTCATTGTGCTCTTCTAGGTGTAAGGAACAGCCTC
AATCCGGAGCGTAAGAAAGAGTCTTTGGAGAAATATTTGGGGACAAATCCATCTCAGCAG
TACATG
>Solyc01g108190.3
ATGTCAAACCCTAGCTTTCTTGATTTCCAGTACAACCTCTCGAAGAGAAGTTTTCTGCGT
AAGCCAACTAGGATGTTCACTAGAGAGAGGCAGAACTCACGTTCGCTGCCTGTTTACCAA
CCTAGTGTTGATGAACTAAAGAAAGTTTTTGATAGATTTGATTCAAACAAAGATGGCAAA
ATTTCGCCAGAAGAGTACAAGGCTATACTCAAAGCCATGGGGAAGAAGAACCTCCTTACG
AGGGAAGTTCAAAAGATTTTCGATGTGGCAGATGCAGATGGTGATGGATTCATTGATTTC
AATGAGTTTGTGGCAGTGCAGAAGAAGGAAGGCGGAGTTAAAACTACGGATTTGCAGAGT
GCCTTCCATACTTTTGACAAGGATGGCGATGGAAGGATCAGTGTGCAGGAAGTGTACGAG
CTGCAGAAGGGACTCGGACAACGTTGCAGCCTTCAAGATTGCAGGAAAATGGTGAAGGCA
GTGGATGCAAATGGAGATGGTGTGATTGATTTGGATGAATTTGTGACTATGATGACTCGC
ACTATGACACTTTGT
>Solyc01g108290.3
ATGGTGTCGGATTCCGTGTTGGTTGACCGGCTCCGGGAAATACTTCGAGTTTCCGACCTT
GATATTGCCACCGCCGGTACCGTTCGTCGGAGGCTTGAGGAGGAATTTGGGGTCGATTTA
CTTGACAGGAAAGCATTTATCAGGGATCAAATCGACCTTTTCCTTCGAAACCAGGTTGAG
GAAACTTCAAAGAACGACGTACACGAAGAAGAGAATGAGAAGGAAGGTGAAAATGATGAT
TCTTGCTCCCAAGAAGAAGAACAAGAATCAAAGGAAGATGAAAATGGTGATTCTTGCTCC
CAAGAAGAAGAGGAGGGTGAGGATGACAGTGCCAAAAGAGCAAAGAAGAAACCACGGTCT
GAGAAAATGAATGGAGAAGCAAAGAAAAAAGGGGGCTTTAACAAACCATGTGCACTTTCT
CCACAACTTCAGAAATTGGTTGGCGAGCCAGAACTTGGCAGACCAGAGGTCGTCAAGAAG
ATTTGGGCCTATATCCGGGAGAAGAATTTACAAAACCCAGAGAACAAGCGGAAAATTTTA
TGTGACGAAGTTTTGAGTGGAATTTTTCAGGTGAAAAGTATAGACATGTTCCAGATGAAC
AAGGTGCTATCCAAGCACATTTGGCCCTTAAATGAGGAAAATGGCACTCAAGTCAAAACT
TCTGTGAAGAGAAGGCTACCGAAAAAAGGCAGAGAAGAAGATTCAGATGAGCCAAAGCAG
AAAGAGAAAAGGCAGAAAGGCGGAGGATCTGGTTTTCTTGCTCCGGTTCAATTATCAGAT
GCCCTTGTGAAATTCTTAGGTATTGATGAAAATGCTTTGCCGCGAGCTGATGTTATTAAG
CGAATATGGCAATATATAAAAGAAAATGAGCTGCAGGATCCATCTGATAAGAAGACAATC
ATCTGCGATGAAAGGTTAAAAGAACTATTTCAAGTTGATTCCTTCCATGGGTTCACAGTT
ACAAAGCTATTGACTGCTCATTTTATCAAAAGAGAAGAC
>Solyc01g109400.3
ATGGGTAAAGGAGGGGGTTGTATGCCAACCAAGAACAAGTTTCCTATAAATGAACCATCA
GCAGAGAGACCAGTGATTCAAACTGATATAACAACAGGGTCAGAAGCAGAATGGTCCAAG
AAGTTGAGAATATTCATTGTGTTTTATTCAATGTATGGACATGTTGAAACATTAGCAAGA
AGGATGAAAAAGGGGGTTGATGGGATTGAAGGTGTTGAAGGGGTTTTGTATATGGTTCCT
GAAATTTTGGCACCAGATGTTTTGGAACAAATGAAAGTTCCCCCAAAAAATGATGACATT
CCAGTAATATCTGTGGATGAACTGATTGAAGCTGATGGATTCTTGTTTGGATTTCCTACA
AGATATGGATGTATGGCAGCTCAAATGAAGGCATTTTTTGACTCGACCGGGAAGTTGTGG
AGAGAACAGAAGCTTGCTGGATTGCCTGCAGGGTTCTTTGTCAGTACTGGTACACAAGGA
GGAGGGCAGGAGACCACCTCCTGGACAGCAGTGACTCAATTAGCTCACCATGGGATGCTG
TATGTTCCAATAGGATACACATTTGGTGCAGGAATGTTTAGAATGGATTCAATAAGTGGA
GGTTCTCCCTATGGAGCAGGAACTTTCTCGGGTGATGGTAGCAGGGAACCTAGTGAGCCA
GAGTTGGCCCTGGCTGAGCACCAGGGCAAGTGCATGGCAATGACAGTTAAAAGATTGGCT
CAG
>Solyc01g109780.3
>Solyc01g110020.3
ATGGCTAAAACTCGTACAAATCGTCGAACCCTAGATTCTTACACTGTCAAATCCATCAAC
AAGACCGTTCGAG
>Solyc01g110300.3
ATGGAAGCGATACGAAAGCAAGCTACAAGGCTCAGGGAACAGGTCGCTCGCCAACAGCAA
GCTGTTCTCAAGCAGTTCGGGGCTGGGGGGTATGGTTCAGATCTTGTGACTGATGAAGCT
GAGATGCAGCAGCATCATAAGCTCGAAAGGCTTTACATATCCACTCGTGCTGCAAAGCAC
TTTCAAAGGGATATTGTCCGTGGTGTTGAAGGCTATATTGTTACTGGGTCTAAACAAGTT
GAAATAGGAACTAAACTGTCAGAAGATAGTAGGAAATATGGCGCTGAAAATACATGTACA
AGTGGTACTACATTGTCAAAAGCTGCATTAGGTTTTTCACGTGCTCGTGCTCAGATGGAG
AAGGAGCGAGGGAATCTATTGAAAGCCCTTGGAACACAGGTTGCAGAACCATTAAGGGCC
ATGGTGATGGGAGCCCCATTGGAAGATGCTCGACATCTAGCTCAAAGATATGACAGAATG
CGGCAAGAGGCAGAAGCACAGGCTGTTGAAGTATCCAGACGACAAGCTAAACTGAGAGAA
GGAACAGGTCATCCTGACATGGCATACAAACTGGAAGCAGCTGAAACAAAGCTAGACGAC
TTGAAGTCAAACACAAATACATTAGGAAAAGAAGCCGCAGCAGCTATGGCTGCTGTTGAA
GCTCAGCAGCAAAGATTGACTCTCCAACGATTGATTGCCATGGTTGAATCAGAACGGTCA
TACCATCAGAGAATCCTTCAAATTCTTGATCAGCTAGAAGCTGAGATGTTATCAGAGCGC
CAACGTATTGAAGCAGCTCCTGCTCCTCCCCTGGATACTATGCCTCCACCTCCCTCATAT
GAAGAAGTAAATGGTGTCTCTACTTCACCCGTACAAAATGGATCAACTGATAATATGGGT
TACTTTCTCGGAGAAGTCATGTACCCATATCAAGCTGAATCTGATGTAGAGCTTAATTTG
TCTGTTGGAGAATATATCGTTATTCGCAAGGTTTCCAACAATGGTTGGGCCGAAGGTGAA
TGCAAGGGTAGAGCAGGATGGTTTCCTTTTGGTTACATTGAAAGAAGGGATCGCGTCCTA
GCTAGCAAAGTTGCCGAAGTTTTC
>Solyc01g111130.3
ATGAGGACTATGTATCCATGGGCCGGGATGGATCATTCCATGGTCATGCATCCGCCTTCA
TATCCGTATCCAATGCCCGTTCCAATTCCAACTGGACCAGTTCCTATGCATCCACCTCTG
CAGCCCTATCCTTTCTTCGGCAATCATAATCCTGCAGTTGTTCCAAACCCTTCATCTTTT
GTTCAATACATGACTCCCAATACATTGATTGAACAGCAACCGACTCAGTATATGTCTCCA
ATTATACAACCAGGTAGTATGACCAGGCAAGAATCCAGGAACAAGTCATCAGATCAAGGA
GAGAGCAGAATTGAGAAAAGTGAAGATTCCAATGAAGTGGCAACAGATTTAGAGCTTAAG
ACACCTGGATCTACATCCGAGCAGGACCTTTCATCTGGACAAAAGAAATCCAGAAAGTTG
CCAAGGAAGGATAACAGCTTCACGGATGGAAGTTCCTCAAGTAAATGTTCATCATCCCAT
AGTGTACATGCTGTTTCTTCAAATAGTGTAGTTAGGGGAACAAAGACTGGTGAT
>Solyc02g014150.3
ATGGAAAGTGTTGCACCAACAAATAGAATGGCTTTGGCTCACTCCATTTTCACTCCTCTC
AAGCCTCTAACTACCACTCCCCGTCCTCTTCTTCCCCATAACTTTCCACCTCGGTTGCCT
TTATGCAGATCAGCTAATATTAACCGCAGACAGTTGATTGCTGACACTGCTGCTGCCATT
ATTCTTCCTCCATTACTAGGAGTAGGAGTAAGCCTCTCTCCTCTCCCTGTTGCCAAAGCT
GAAGACACTCCTCTCTCTGAATGGGAAAGAGTTTTTCTTCCTATTGACCCTGGTGTCGTC
CTTCTCGACATTGCTTTCGTTCCGGACGACCCAAATCACGGTTTTGTTCTGGGGACTAGG
CAAACTATTTTGGAAACAAAGGATGGAGGAACTACTTGGGTACCTAGATCCATAGCCTCT
GCCGAAGAGGAAGATTTCAATTATAGGTTTAATTCTATCAGTTTTAAAGGCAAGGAAGGG
TGGATTATTGGAAAACCAGCAATCTTGTTGCATACTTCTGATGCTGGTGAAAACTGGGAG
CGGATACCTTTGAGTTCTCAACTTCCTGGTGACATGGTTTATATCAAGGCAACCGGAGAA
CAAAGTGCAGAGATGGTAACTGATGAAGGTGCAATATATATTACATCAAACAAGGGATAC
AACTGGAAAGCTGCTATTCAAGAAACTGTCTCCGCTACCCTTAATAGAACAGTTTCTAGT
GGTATTAGTGGTGCCAGTTACTATACAGGAACTTTCAGTACTGTTAATCGCTCTCCTGAT
GGACGTTATGTAGCAGTTTCAAGCCGTGGCAACTTCTACCTGACCTGGGAGCCAGGGCAG
GCATACTGGCAACCACATAACAGAGCCGTGGCTAGAAGAATCCAAAGCATGGGCTGGAGG
GCTGATGGTGGTCTTTGGTTACTTGTGCGTGGTGGAGGGCTATATCTTAGCAAGGGCACA
GGGTTAACAGAGGACTTTGAAGAAGTTTCAGTACAAAGCCGTGGTTTTGGCATTCTTGAT
GTTGGCTACCGTTCACAGGATGAGGCCTGGGCTGCTGGTGGCAGTGGGATTTTATTGAAG
ACCACCAATGGTGGAAAGACATGGATTCGTGATAAAGCGGCTGATAATATTGCTGCAAAT
CTTTATTCAGTGAAATTTATCAATGATAACCAGGGATTCGTACTGGGGAATGATGGTGTC
TTACTGAAGTATCTTGGA
>Solyc02g014720.3
ATGTCTTTACGCAAACAGTGTATTTATGTCTTTATAATTAATTTTGAAACTTGTTTCACA
TCCTTTAACTCTTTTTTTGGCATGGAGTCGGAGGTTTTGTGGAAGATGGAGATAATCAGA
AAGGCAGAGGAGTTGGTAGAGAAAGAAATGAGTGGGAACGATGCTTCACATGATGCAGCC
CATGCTTTTCGAGTTCGAGACCTTGCCCTTTCACTTGCTCATGAAGAAACCCTTTCTACT
TCTCCAGATTCCATCTTAATCGTGGAACTGGCTGCTCTTCTACATGATATAGGCGACTAC
AAATACATAAGGAATCCATCTGAGGCAAAGATCGTTGAGGAATTTCTTCAGGGTCAAGGC
ATAGAGGAAGGGATGAAGATAAAGATATTGAATATAATTAAGGGGATGGGTTTCAAGGAA
GAAGCGGGAGGGCTTGCAAATACGAATTATTCAATAGAGTTTGGGGTGGTGCAAGATGCC
GATCGGCTTGATGCGATTGGTGCAATAGGAATCGCCCGTTGCTTTACTTTCGGTGGAAGC
AGGCATAGAGTACTCCATGACCCAAAAATTGAACCTCGATCAGATCTGTCTAAGGAAAAT
TACATGAACAAAGAAGAGCAGACTGCTGTAAATCATTTTCATGAGAAGCTTCTCAAATTG
AAGGACTTGATGAAGACAAAGGCTGGTAAGAGAAGGGCTGAGAAAAGGCACAAATTTATG
GAGGATTTTCTGAAGGAGTTCTATGAAGAGTGGAATGGGAGGGCT
>Solyc02g021590.3
ATGGTTCTGCTAGCAATGGGTGGTAGATGGAATACTTATGGATTCAAGTTATCATATCTT
GCACTTCTGATCATTCTTTATGACGTTCACGGATGTAGCTCACTCAATTCTGAAGGATTG
GCATTGTTGGGACTACGATCAAAAGTTGATTGTGATCCATACGGAGTTCTTGCAAACTGG
AATCCTGATCATTGTGACCCATGTATGTGGTTTGGAGTACAGTGTCTGGAGGGCAAAGTG
CAAATGTTGGATCTTCATGGACTTTCTTTGGAAGGCACATTGGCACCAGAGCTTGGGAAT
CTCACTCACCTAAAATCAATTGTGCTGTCAGAAAACAATTTTTTTGGTGCCATTCCAAAA
GAATTTGGACGACTTCAAAGGTTGGAAGTGCTTGACTTGACAGATAATAATTTGAGTGGG
AGAATTCCAGCAGAAATAGGAAACCTGTATGCGCTAAGAAGCTTGTTGATTCGTAAAAAC
AACTTGGAAGGAAAAATTCCATTTGAAATTGGGAAGCTTCGTTTGCTCTCCGAATTGCAA
TTTGACGAAGTACTCATCCCTGCTGCTGGTGGAACATGCTGTTTACATAGAAAATTTGCA
CACTGCATCTGTCATGGCAGTCTGATACCATTAAAAACCATAGACTCCTTCATCGGACCA
CTTAAAGGGACACTTCTGCGTTATTTCACTCTGTTCTCCAGACAACTTGAAAGTGGCTCA
TTGGATAATCAGACAGGGTATTCCTCTGACAACCTACCAACAGGTTCAACTAGGCCTCAC
ATCATCCATACTATTCAGAACCAGGCGAATATCGCACGCCGCAAGTTAGTTGAACAATCC
AGCAACCTTGCTGCTGTTCCTGCCAATGGTGGGAAACCTTTGGGTCCTATTGCTTCAGTG
CCAAGACCCAGAAGTAGTGGGTCATTTCGTGCTGTGCCAAATACCCAGGGAACACCTCCT
ACACCCTTGCCTGCCTCGCAACGACAGCCTGAGTTTCAACCCAAACCAAATCCAATGGGA
CAGTCAAGTAGTGTTAAACAGCCAACTAATAGACAAGCCCCACCTGCTCAAAAATCTGGT
GATACATGGAAGTATATAGTTGGAGGTTTTGGGTTTTTTCTGCTAATTGCTGCTGTAGTT
GTGTTCTTAGTTTACAAAAGCAGAGCTGCAAAAACAATAGGCCCTTGGAAGACTGGGTTG
AGTGGACAGCTGCAAAAAGCATTTGTCACAGGGGTCCCTAAGCTCAACAGGTCTGAGCTT
GAAACAGCATGTGAGGATTTTAGCAATATAATTAGTAGTTATGATGCATATATAATCTAC
AAGGGAACTCTGTCTAGTGGAGTAGAGATTGCTGTTGCCTCGACTACTCTAACTTCTCTC
GAAGATTGGTCTGAGAGTTCAGAAATGGCTTTCAGGAAGAAGATTGATACACTTTCAAGA
GTGAACCACAAAAATTTTGTTAATCTTATTGGATACTGTGAGGAGGATGAACCTTTCACT
AGGATGATGGTCTTCGAGTATGCTCCAAATGGAACTCTTTCTGAGCATCTACATGTTAAA
GAAACCGATCCTCTTGACTGGTCTGCAAGGGTGAGAGCCATAATGGGAACAGCATATTGT
CTTCAGTACATGCATGATCTGAATCCTCCAGTGCCCCATTCCAGCTTGAATTCAAATGCC
ATATTTTTGACTGACGATTATGCTGCTAAGATTACAGAGATTGATTTCTGGTCAGAACTA
ATAGCCAAGTCTAAGGACTCGAGGGATGATTTAGAAAATTCTGAGCTGCCGGCGCTTGCT
GATCCTGAAACAAATATCTATAGTTTTGGGATTCTGTTACTAGAAATAATTTCTGGAAAG
TCACCTTATTCAGAAGAACAAGGGTCTCTTCTGAACTGGGCGGAGCAATACCTTAAAGAT
AAGACGAATGTGAGCTCCTTGGTTGATCCAACACTCAAGTCTTTCAAAAATAATGAGCTT
ATGGCTATCTGTGTGGTAATTGAAGAATGCCTTGAAGAAAATATAAGGAAGAGACCAACG
ATAAGCGAAGTCATTGCAAAATTAAGGGAAACGATTGATATATCGCCTGATGCTGCAGTT
CCAAGGCTTTCTCCCCTCTGGTGGGCTGAACTCGAGCTCTTATCTTCTGAGGCAGCT
>Solyc02g030250.3
ATGGCGTCAACCGGACCAGACCCATTGTTCGGACTGAGAAACAACTTCTACATAGGGGCG
TACCAAGCAGCCATTAACAACAGCGACGTACCAAATCTCTCCGCTGACGATGCTGTCGAA
AGGGATACCCTTGTTTACAGATCTTACATTGCACTTGCCAGTTACCAGCTTGTGATCAGT
GAGATCGATGACTCTGCTGCTACACCTCTTCAAGCTGTCAAATTGCTTGCTTTGTACCTT
TCTAGCCCTGATAACAAGGAAACAGTAATCACAAGCCTTCATGAATTATTAGGAGATTCA
GCCATCGGGAACAATCCTATCTTACGGCTTATTGCTGGGATTGTATTCATGCATGAGCAG
GATTACAATGAAGCTTTGAAGCATACAAATGCTGGAGGGACGATGGAATTGCATGCTTTG
AATGTCCAGATATTCATTAAGATGCATAGGTCCGATTATGCAGAGAAACAGTTGAGAATC
ATGCAACAGGCTGATGAAGATCATACCCTAACTCAACTTGCAAATGCATGGCTAAATTTA
GCAGTGGGTGGTTCAAAGATACAAGAAGCTTATCTTATCTTCCAAGATTTCTCAGAGAAG
AACCAGATGACAAGCCCAATCCTGAATGGGAAGGCTGTTTGCTGCATGCACATGGGGAAT
TTTGACGAAGCTGAGACACTGTTGCTTGAAGCCCTAAACAAGGACACAAAGGATTCAGAG
ACGCTGGCCAATTTGGTTGTCTGCAGTCTTCACCTTGGGAAACCATCCACACGCTATCTC
AGCCAGTTGAAAATATCCAATCCAGATCACATGCTTGTCGGACGTGCAGCTTCTGCTGAA
GAAATTTTTGACAGAGCAGTCCAAACTGTTGCT
>Solyc02g031740.3
ATGGAGGATTCACACTATGTAGGAAATCATATCTCTGAGGTGTTAGAAAACGGGACCAAG
TTCAGAATTTATCCTTCAGCCTTTAATATCGTTTGGGGAAAGGATGGAAGATATTGGAAA
TCACCCAAAGAGGAAAAGGATCCAGCAACACTTGTACAAGTGAGTTGGCTAGAGGTAACA
GGGTTGTGTGACAAAGTAGAAAAAGACACAAAATATGAAGTCAAGTTCAAGGTGAAATTG
ACACCAGATTCATTTGGATTTAATGAGTTACCCCTCTATTTTATGGTAAAATATGGATCA
AAACAATCATGGAAGAAAATTTATTTAACAAAAGATGCTAATGTTGAATCAAATGGATCA
TATGTTGGACCAAATAATCTTACCATTACAACAACTGACTCTCGATCGGGAGATAGCAAC
CTTTGTTTTGGACTTTATGAAGTTTGGAGTGGAAAATGGAAAGGAGGATTAATCATCGAA
GAAGTAATTATTCAGAAGATGAATCAA
>Solyc02g037530.3
ATGAAGCTTTCAACATCAGGAATGGGTCAGCAGGCTCATGAAGGAGGAGAGAAAAAGTGT
TTGAACTCAGAGCTATGGCATGCTTGTGCTGGTCCTCTGGTGTGCCTACCAACTGTCGGA
AGTCGAGTTGTTTACTTTCCTCAGGGTCATAGTGAACAGGTAGCTGCAACAACTAATAAA
GAAGTTGATGCACATATACCCAATTACCCAAATTTGTCGCCGCAGTTGATCTGTCAACTC
CACAATGTCACAATGCATGCAGATGTTGAAACAGACGAAGTGTACGCACAAATGACTTTG
CAGCCCTTGACACCGGAAGAACAAAAAGATACATATCTTCCTGTTGAGTTTGGAATCCCT
AGCAAGCAGCCTACTAACTATTTTTGTAAGACGCTGACTGCAAGTGATACTAGCACGCAT
GGTGGCTTTTCTGTCCCTCGTCGTGCCGCAGAGAAAGTTTTTCCTCCTCTGGATTTCTCG
CAGACACCACCTGCCCAAGAACTAATTGCAAGGGATCTGCATGATGTTGAATGGAAGTTC
AGGCATATTTTCCGAGGACAGCCTAAGCGGCATCTTCTTACCACTGGCTGGAGTGTGTTT
GTTAGCGCCAAAAGGCTTGTTGCTGGAGATTCTGTTCTTTTCATTTGGAATGAGAAAAAT
CAGCTCCTTCTAGGAATTCGACGTGCAGTTCGACCACAGACTGTGATGCCATCATCAGTT
CTATCTAGTGATAGCATGCACATTGGATTACTTGCTGCTGCTGCTCATGCTGCTGCTACT
AATAGCTGTTTCAATGTCTTTTTTAACCCAAGGGCTAGCCCATCCGAATTTGTTATACCT
CTTTCAAAATACATCAAAGCTGTATATCACACTCGTGTTTCTGTTGGAATGCGCTTTCGG
ATGCTATTTGAAACTGAAGAATCAAGTGTTCGAAGATACATGGGCACAATTACTGGGATT
GGTGACTTAGATCCAGTTCGCTGGGCAAACTCTCACTGGCGGTCTGTCAAGGTTGGTTGG
GATGAGTCAACTGCAGGAGAGAGGCAACCAAGGGTCTCATTATGGGAGATTGAGCCTTTG
ACTACTTTTCCGATGTATCCATCTCTTTTTCCTCTAAGGCTAAAGAGGCCTTTCTATCAA
GGAACCTCATCTTATCAGGATAGTAACAATGAAGCTATTAATCGAATGTCATGGTTAAGA
GGGAATGCTGGTGAGCTAGGACATCATTCAATGAATCTTCAGTCTTTTGGCATGCTTCCT
TGGATGCAACAGAGAGTCGATTCAACAATTCTCCCAAATGATATTAATCAGCACTATCAA
GCTATGCTGGCTACTGGCTTGCAAAGTTTTGGGAGTGGAGATTTACTGAAACAGCAATTA
ATGCAGTTTCAGCAGCCTGTCCAATATCTGCAACATGCAAGTACTGAGAATTCAATTTTG
CATCAGCAGCAGCAGCAGCAGCAGCAAATAATGCAGCAAGCAGTTCATCAGCATATGCTG
CCTGCTCAAACCCAAATGCTGTCAGAGAACCTTCAAAGGCAATCCCAGCATCAATCCAAT
AATCAGTCAGAAGAACAGGCTCACCAACACACTTACCAAGAAGCATTCCAACTCCCGCAC
GACCAGCTCCAGCAGAGGCAACCATCAAATGTTACCTCTCCATTTTTGAAAGCAGATTTT
GCAGATTTGACCTCTAAGTTTTCAGCATCTGTTGCCCCTTCAGGCGTGCAAAATATGCTT
GGTTCGTTGTGTTCTGAAGGAAGTAATAATTCATTGAATATCAACAGAACTGGTCAGTCC
GTGATCATAGAGCAGTCGCCTCAACAGTCCTGGATGTCAAAATTTACAGAGTCACAACTA
AATACGTGCTCCAACTCATCATCACTTCCAACTTACGGGAAAGATACATCCAATCCTAGG
GGAAATTGTAGCTTGGATTCCCAGAATCAAGCGCTTTTTGGTGCTAATATTGATTCTTCA
GGGCATCTCCTTCCGACCACAGTGTCTAATGTTACTACTACATGTGCTGATATGTCCTTA
ATGCCACTTGGGGCTTCTGGATATCAGAATTCTTTATATGGTTATGTGCAAGACTCTTCT
GAGTTGTTGCACAATGCAGGACAAATTGATCCACCAAATGCAACCCATACATTTGTCAAG
GTTTACAAATCGGGATGTGTTGGGAGGTCACTGGATATCACTCAGTTCCACAGCTATCAT
GAGCTGCGACGGGAATTGGGGCAGATGTTCGGTATTGAGGGATTCCTTGAAGACCCTCAA
AGATCAGGCTGGCAGCTTGTATTTGTTGACAGGGAGAATGATATCCTTCTCCTTGGAGAC
GATCCATGGGAG
>Solyc02g062270.3
ATGAGAACTCGAAGCGCCGAAAAGAGGTCTGCCGGAATAAATCAAACCCCGCCGGCCGAG
TCGAAGCGTACGCCGACATCTAGGGCTAAGCAAACTAGGAATGTTGGATCCAAAAGTTCA
CCTGCCGCCGAAGAAGCAAAGGCTTCAGATGCAGATGGGGCTGTTCAATCAACACCAGTA
GCAAAATCCGCTTCAGGTAGGAAAACGACTCGAAGGGCTGTGAAGAAGGCGGTAAAGAAA
AGTCCTGCTTCTTCTAAAACTACATCGGATAACACACTTGTATCAGAAGATGCTGGAACG
GCAATGCTCGAAGATCCTGTTGAAGAGAAGGATGCGAAGGACTCAAAGGAAGATCATGGC
AATGAGAAAGATGCAGCCGGATCAACGGAATGTGTCGAGGAGGGAGATACAGAGGACCCG
AAGGAAGATTATGTAACGGAGGAAGCTGCACTGGAATCAAAGGAATCTATCAAGGAGGGA
GATACAGAGGACACAGAGGAAGTTGACGTCAAGGAGGAAGATGCCGAGGACCCAAAGGAA
GATCCTGTCAAGGAGAAAGATCTACAGGATCCCAAGAAAGACACTGCAAAGCCGAAAGGT
GCAGAGGACCTTAAGGAAGATATTGTCAAGGAGAAAGTTGCGGAGGACTCAGAAGAAAAT
GCTATAAAGGAGAAAAATGCAGAGGAGTCAAAGGAAGATCTTGTCATGGGGGAAGCTGCA
GAGGACTCAAAGGAATATCATGTGAAGGAGAAAGATGCGGAGGACTTGAAGGAAGGTATT
AGTGGGGAGGAAGATGCTGAGAATTCAAAAGAAAATGCTATGAAGGAGAAAGATGCTGAG
TTAAAGGAAGATCTTGTCATGGGGGAAGCTGCAGAGGACTCAAAGGAATATCCTATAGAG
GAGGAAGGTGCGGAGAGTTCAAAGGAAGACGTTGCGAAGGAAAAAGATGGAGAGGAGTTG
AAGGAAGATCTTGTCAGGGAAGAAGATGCAGAGGACTCGAAGGAATATCCTATGATGGAG
AAAAACAGAGAGGACTCAGAAGAAAGTGCTGTCATGGAGGAAGATGCAGAGGACTCAAAG
GAAGATCCTGCCAAGGAGGAAGATGCAGAGGACTTGAAGGAAAATCCTGTCATGGGGGAA
GATGCAGAGGATTCAAAGGAAGATCCTGTTAAGGAGAAGGATGCAGAGGGCTTAAATGAT
GCAGGACCAACGCCCATGTATGAGACAAATGAGAAAATTGAAGAATCTTCAAATAATTTA
GTATCCACAGCTAAAAATGTTGGTGATTCCGTTGATCAAAATGGAAACAAGGAGGAACAT
GCAGGTGATGCACAGGGGGAACCAGCTCTAAATACTATAATGTCTCTAGATGAAGTAACT
GTTGCCTATGATGTGCGATTGTCAGAAAAAATCGGCCATGATGTGAGAACGTCAGAAAAT
CAGGGACCTGCTGTTACATATGTCAAATCTCAGGAGCCTACTATTGAGGATATGAAATCT
TCAGACAGTCAGGAACTTACTACTACAGAACTGAAATGTCAGGAGGGTGAAGGATCTAAT
AAAGGAAAAGAAGGACTGGAGTTAAGGGGAGAAAAGAATGATGGTTCAACTCCTACAGGG
GATAATGTAAAAAATGAACAGTGTGCAGAAGATAGAATGGAGGAAGATACAGATAGGAAG
ATGAAAGGAAAGGATATTTCTCTTGATGAAGCTGGTGAAGATAAAATAGAGGATTTTGCT
GATGAAGAAAATGGTGAAGAATTTGTGGAAGATGATGTGCCTGAGCACTGTGAAGAAGCC
GAGACGTTGGAAGATGAGCGTGCTCAATTGAATGCCCTTGCAAAGGAACGAAAGAAGAGG
AGGGAGCTGGAAGTATTTGTTGGTGGGTTAGACCGTGATGCCGTGGAGGAGGATTTGAAA
AGGGTGTTCCAGCATGTTGGGGAGGTTGTTGATGTTCGAATGCACAGAGAGCTGTCAACA
AACAAGAATAAGGGATATGCCTTCGTGAAGTTTGCAACCAAGGAGCAAGTTAGCCGTGCT
TTGGCTGAAATGAGAAATCCAGTTATACGGGGAAAGCGATGTGGAACTTCTCCAAGTGAG
GACAATGACACCTTATTCTTAGGAAATATTTGCAACACATGGACAAAGGAAGCCGTGAAA
CAAAAGCTGAAAGATTATGGTGTAGAAGCTGTTGAAAACATTAATTTGGTGGCCGATCCG
AAACGTGAAGGTTTGAGTCGTGGTTTTGCGTTTCTCGAGTTCTCTTGTCACACTGATGCC
ATGACGGCATATAAAAGACTTCAAAGGCCTGATGTTGTTTTTGGTCACTCTGAGAGGACT
GCCAAAATAGCTTTTGCTGAACCTTTACGCGATCCAGATCCAGAGGTAATGGCTCAAGTG
AAGTCAGTATTTATTGATGGACTCCCTCCTTATTGGAATGAAGAACGCGTCCGGGAGAAA
TTCAAAGGTTTTGGGGAGATCACAAGAATTACGCTAGCCAGGAATATATCAACAGCAAAG
CGGAAGGATTTTGGATTTGTTGATTTCGACTCACATGAAGCTGCTGTTTCTTGTGTTGAG
GGCGTTAATAACACAGAGCTGGGTGATGGAAATTTGAAGGCAAAAGTGCGAGCAAGGCTT
TCAAATCCTCAACCAAAAACTCAGGCTGTGAAAGGTGGAATATCTGGAGGGTTCAGAATT
AGCCGTGGTCCCATGGGAAGGGGCCTTCCCCGAGGAGGACACACTCTTGGTAGAGCTAAT
TTTCCGCGTGGTAGGGGCTTTCACCCTCGTGGACCTGGTCATGGTGGTAGAATGGGCTTC
ACTGAACATGAGTTTGGTAGCCCTTATCCTCCTTTCCGTGGACGGTCAAACTTTGGACGA
GCAGGGGGGAGGTGGAATTTCAGTGGTGCCCATCCAGTAACCAGTGAGGGTCCAATGTTT
GTTGATAGAATGAGGCATGGAGATAGAGGTCACACAGATGATGCCTTCTTTAGGAGACAA
CAATTTCCTATTGAAGGAATTAACCGGCCATCCATGGATAGGCACATTGATGACCGTTTC
AGTTATGATAATACTGGCCATGGGCTAAAGAGGCCCTTTTCCATGACAGTCCCGAATCCG
GATTACTTGGGGCCTAGCAGACGTCCGCGGTTTGATCATCCAGATTCTGCAAGTTCTCTT
CAAGGAGATCGTTATAGAGATAATGTTCCTCCCAGTGGTGATCATCAGTATGCACGTGGT
TATTATGGCTCTGATTATGGGAGAGGCCAACATCCATCTTTCTATAGAGGTGGTCATCCA
AATGGGCGTGGATATGGTCGTGGTTATTAT
>Solyc02g063130.3
ATGAAGATTTTTGTGAAGACTTTGAAAGGCACGCACTTCGAGATCGAAGTGAAACCCGAA
GACACGGTTGCTGACGTGAAGAAAAGCATAGAAACAGTTCAAGGTCAAGATGTCTACCCC
GCTGCACAACAGATGCTTATCCACCAGGGTAAAGTTCTCAAGGACCCTACAACATTGGAG
GAAAACAAAGTTGCTGAAAATAGTTTTGTCGTTATAATGCTTTCCAAGAATAAGGTTTCA
ACAAGTGGAACCTCAGCTACACAGCCTGCACCTTCAAATTCGGCCCAGCCTGCAACATCC
ACAGGCCAACCTACACAGACAGTAGCACCTCAAGCAACTGCTGCAAGTGTGGCACCTCCC
CTGACAGACGTGTATGGTCAAGCGGCATCAAACCTTGTTGCTGGAAGTACCTTGGAAACT
ACGGTTCAACAGATTCTTGATATGGGTGGTGGAAGTTGGGAACGGGATACGGTTGTGCGT
GCTCTACGGGCTGCATATAACAATCCAGAGAGAGCTATTGAATACCTGTACTCTGGTATT
CCTGAGCAAGCAGAAATCCCACCTGTTGCTCCTGCTAGCGGACAGGCTGTAAATCCCCCT
GTTCAGGCTTCACAGCCGTCCAGTGGGCCAAATGCTAATCCTTTGGATCTCTTTCCTCAG
GGCCTTCCAAATGTGGGTGCAAATGCTGGAGCTGGAAATTTGGATTTCTTAAGCAATAGT
CCACAGTTTCAAGCCCTCCGAGCAATGGTGCAAGCAAACCCACAGATATTGCAGCCAATG
CTCCAGGAGTTGGGTAAGCAAAATCCTCAATTGATGCGGCTGATTCAAGAGCATCAAGCT
GACTTCTTGCGCCTCATCAATGAACCCGTTGAGGGGGAAGGGAATGTGCCTGGGCAGCCA
GCAGGGGCTATACCACAAGCTGTGACCGTCACACCTGAAGAGCGTGAGGCTATTGAGCGA
CTTGAAGCTATGGGTTTCGATCGAGCTTTGGTGTTGCAAGTATATTTTGCATGCAACAAA
AATGAGGAGATGGCTGCAAACTATCTGTTGGATCACATGCATGAGTTTGATGAA
>Solyc02g064580.3
ATGGCAAAAACAATGGATGTAGCAATTCCTTCGCGTGGAGTATTTGCTCTTCTTCTATGG
CTCCTCGTCGCATTAACCTCCATAGTCCGCGCTGATGAACTTTCTTTAGTTGTATCTCAA
TCTACCACGCTGCAGATATCTCCAGGAATAGTAGTGGAAAATTCTCCTGGCTCTAAGCCA
GGAACGAAAGTTATTTGTGAGAGAGTTCAGATCCATGGATTGTCAAGGCTAAAAAGTCTA
AGAAAGTATGCCCATTCAGTAAAGGTGAATGTGTCATATCTGAATCCAAGTGGGCGTCCA
CCTAATGCTGAGGTCTGTTTCCATAGGAATCAATCCGTGGCAATTGGGATGTGTCCGCCA
GGCCAATGGATGAAAATAACCAAGGGTTCATGGGTGCGATCAATGTCACCTTTCGAGCAC
AGGTTTTTGGATATTAGGATGACAGGCTCATCTAAGGACACTTTTCAGGTCTCGCTGCAC
GAAGATTTTTATTTGTATCGTGTTGTGTTTCTGGTATTGGGTATATTGCTACTTGCTCTG
GCATCCTTCCTTAGCAAGTCTCTAGTATTTTTCTATGGTGGTGCGATGGCAGTAGGGGTT
ATTCTTGTGATACTGATGGTCCTTTTCCAGGGAATGAAGCTTCTTCCGACTGGTAGGAAG
AGTTCACTAGCAATATTCTTGTATTCATCCATTGTTGGTGTAGGATCTTTCATTCTAAGC
TATGTGCCCCAATTGTTGCGTTCAATACTGCGCGAGATTGGTGTTGGTGAAGACATGTAC
AACCCTGTATCTGGCAATATTTCTGCTGCTTTTCCTTGTGATTGCTGGAGCTTGGTTGGG
GTTTTGGGTTGTTCACAAACTCGTACT
>Solyc02g065110.3
ATGCATTGGTGGCCGAGCTTCTCATCTTCCACCCGTGCCTCTACCTCCGAAAGAAAAGTT
CATTCCGATGATAGCGTGATCGTCACGCGCGGGGGCGTTCGTTCGGCCCTGAAATCAGCT
CTCTTCGGCACCCGTAGCCGTATGCGCCAAATATCCCGGAAGAAGAAGAGGCCCCAACAC
CGTGGTGGTGACCACCATAGTGTCGACGTCGGAGATGATTGGCACTCTCAGTATTCGTAT
GAAAGTTCTCTACAGGAGGAACGTCCGCCGCCGCAACCCCTCCCTTTGCCGGAATTACAT
ATGATGCTCCGTCAACATCCTAATTTGGTTCAAGCCCCCAGCGTCCCACTTCCTTCGCCT
AGTGAAGCAATTTCGCATCATAAAGCTGGAGAGGAAATAGAAAGAGAAAGGATGGATGCT
TTCAATGGTGGAGCAACACGAGAGGGACTATTAAACCAAGAGTCTCGAAAGAGAACAGAT
CACTCTGCAACTCCATTGTCCAGGATGATGCCACCTCGGATGCTGCTTGTCCCAGAAAGA
ATCCCTCCTGACTTTTGGACTAGTGCTCCAACTAGTCCTTATGCAAGTCCTACACATAGA
CAACTGAAAAGTTGTGATCATATAACGAGTCCTCTTTTCGTCACACCTCCTAGTGTATTT
CAAGTTTGGTCTGCCCCTGAGATGCCTCCTTCAGAAGCCCCTCATGGTTTAGGCTTTTCT
TATAACCATGCTTTTAGTGTTGATAACTCTCCTCTTCACAGTCCAAGATTAAGTCCTCAG
AGAAGATCCAGGAGTCCAAGTGGATCTATTTCACCTTTACATCATCCACTACCAAATGAT
CAGTGCCCAATGACGCGTCGTGAGAATTGCGCTCAAGGAAATGTCCATCCTTTACCCCTT
CCTCCTCTAGCTACCCATCCCGTTTCACCACCTACCCCTAAAGCAGATATATCACCTATT
AAAGGCCAGTGGAAAAAAGGAAAGCTTATTGGACGTGGGACATTTGGAAGTGTTTACGTA
GCATCAAACAGAGAGACAGGAGCTTTGTCTGCATTGAAAGAAGTTGAATTATTACCAGAT
GACCCAAAATCTGCTGAGTCTATAAGGCAGCTAGAACAGGAAATCAATGTTCTCAGCCAC
CTCAAGCACCCAAACATTGTCCAGTATTATGGCAGTGAAATAGTTGATGACCGCTTTTAC
ATTTATCTAGAATATGTTCATCCTGGTTCTATCAATAAATTTATCCAAGACCATTGTGGG
GAAATTACAGAATCTATTGTGAGGAATTTCACTCGCCATATTCTTTGCGGGTTAGCGTAC
TTGCATAGTAAAAAGACCATTCACAGGGACATTAAAGGGGCTAATTTGCTTGTTGATGCT
TATGGGGTTGTCAAACTTGCAGACTTTGGGATGGCTAAGCACCTAAACGGGCATTCAGCT
AATCTCTCTTTAAAAGGAAGTCCATATTGGATGGCTCCTGAGCTTATGCACTCTGTTATG
CAGAGAGATAATAGTAGCGATCTTGCCTTTGCTATTGATATATGGAGTTTGGGTTGTACT
ATAATTGAGATGCTGAATGGCAAACCTCCTTGGAGTGAATATGAAGCTGCTGCAGCGATG
TTCAAGGTTCTAAAAGATACCCCACCAATACCTGAAACATTATCACTAGAAGGGAAAGAT
TTTTTGCATTGTTGTTTCCGTAGAAATCCAGCAGAGAGGCCATCAGCTAGCATGTTGCTA
GAACATCCATTTGTTAGAATGTCGCATCAGCCAGAAGTTCCTTCTTTTGTCCAGCAAGTT
GACGGGATAAGACTAACAGAAAAGTTGCATTCTCAAAGAGAGCAGCTAAGTTATAAACTT
GAGGCGGTGCATGTATCATTAGAAAGA
>Solyc02g067390.3
ATGTATTTGGGTCATTACACAGCAGAAGTCACGAGTCTTTCTACCAAAGCTACAGAGAAA
GATGTCGATGATTTTTTCTCTCACTGTGGTGAAATTGAACAAGTAGAAATCATCAGATTG
AGTGAATATGCTTCTATAGCCTATGTTACGTTCAAGGATACTTATGCACTGGAAACTGCT
ATTTTACTCAGTGGATCCACTATACTAGATCAATGTGTTCATATATCTCGCTTGGAAGCC
CATGTAGATGAAGACGATCCTTGGGATAACTATATAGATATGGTGGAGAATGGAAGCAGC
TCTGCGCAGGTCCATACAAATCAGTTTGTTTCAACTCCTGGAGAAGCTGTGACCATGGCA
CAGCAGGTAGTTGAAACCATGATAGTGAAGGGATATCAACTAAGTAAGGATGCGCTAACC
AAAGCCAAAGCTTTTGATGAGTCTTATCATGTGTCATCTACTGCAGCAGCAAAGGTGGCA
GATCTCAGCAACAGAGTTGGGCTTACTGATAAAATTCGGTCTGGCATGGAGACTGTTAAA
TGCGTGGACGAGAAGTACCATCTTTCTGAGCTTACCATGTCTGCTGCATCTTTTACAGGG
AAAACAGCTGCAGCTGCTGCAACTGCTGTGGTTAGCAGTAGTTACTTCTCCAAGGGAGCT
TTTTGGGTTTCAGATGTTCTGCATCGGGCTGCCAAGGTTGCTGCTGACTTGGGTAATAAT
GGTGTCAAAAAAGAAACAGCTCCGATAGAAATGAACCAAATTGGTAAA
>Solyc02g067660.3
ATGAGCCAAGTTTCCTTGTTCAGTAGTGGCCAAGAATTGGCAAATTTGTTTCTGAGCTCA
GATCTACTTCATCATTCTTGGATCACAATCTCTGCCCTTAGCAGTCATCCTTATATCAAT
AAACCAATTTTGTTTAAAGTTTACCCATATCATTCAAATGGTGCTATTGTTGCTTTTGTA
TCCTCTCCCACTTGTAATCTTCAGAAAGAAATGGTCTCTTCAGAAGAGCTTCAAGGCTCT
CAATCTCCTTTTGACTTCATTTCTACCAAACTCAACCCTCATTTCTCAGTTAACAAAGCT
GCAATAACCCTTTTTGCTTCATTACTGAATGACCTCTCTGCCCTCAAAGAACAGTTGGAC
AGTTTTAGTCCTCTAATAATCACTGGAGTTTCGTTGGGAGGTTCTGTGGCATCTCTATTC
ACTCTCTGGCTACTTAAGGACAGTAATAAGCGTCCCACTTGTATCACTTTTGGTTCACCT
CTTCTTGGAGATAGTGGCCTGCAACAAGCCATATCAGAACGTCCATCATGGAATTCAAGC
TTCTTGCACGTAGTCTCCAACCAAGATCCAATCCCAAGATCTTTAATTTCACCTACTAAT
GTCTTTGCTGGTTCTATTCCCCAACCATGTATTTACATGCCATTCGGTATGTTCCTGCTG
TGCTCAGATTCAGACTGCTCTTGTTTTGAGGAACCTGAATCAGTTTTGGATCTTATGACG
GAAATGAACTTAAATAGCCAACACCAGGACAATCATTCCTTGGCTTTCGACTATGAGCAG
GTTTTGGAACGCCTCAAGCATAGAGTAATCCTTAAGGGAGCTTCTCAGTTGTTTCAGTTT
AGCGTGGATCAACTTCAAGCAGGTATTGATCTACAGCTAGAAGCAATCGGAATTGGTGGA
CAGACCAGTAACATGAACTCTATAAGGACTAAAGTGAAGAAAAGAGTGGAAGAATCTTTT
GCAAAGAAGAGGAATGCCTTTGATCCTGGGAAGAAGCTAAACAAAATGAAAGAAGCTATG
ACATGGCTAGAGTGGTACAAGAAAGTAACCCTGAAAGAAGGAGGCTACTATGATAGTTAC
AAACGCAGTGAGTATCGAGGCAGGGATGCTGTCAAAAGCAGACAAGAAATTGTCAAGCAC
CAAAGAGTCCTCACTAAGTACTGGAAAACAATGGTTGCAGAAGCAGAGAAAATGCCACAA
AGAGAGGAGGCAGTTTTTCGTACTCGTTGGCTGTATGCAGGGACAAACTATAGAAGGATG
GTCGAACCACTCGACATAGCTGCATACTATATGAAACCAGGGAACACAGACTATGTAAAT
CTTGGTAGATCCGAGCACTATAAAAAGTTGGAGGAATGGAGGAGAGAAGACAACCCGTCT
GGAAGTGGTAACGATAGAAGGAAGTGTGTTAGCCTCACCGAAGATTCGTGCTTTTGGGCA
TATGTGGAGGAAGCTATTATAAATTCCAAAAGACTGAGAGAAGGGAGTCTACAAGAGAAG
GAAAATGCAAGGGAGTATTTGGTTAATTTTGGGGGATATGTTATGAATATGATAAGGAGT
TATTCAGTATCCTCTGATATTTTCCAGCTTCATAGTAGCTTCATGAATTGGTGGCAAGAA
TATAGGCAAGATATTCTAAGCTGTTTGAGTAATTTGCCTTTGGCATTTTACATGGAAAAT
GGAGAATACAAAAGTTATGCT
>Solyc02g067890.3
ATGAAGCAAAAGAAGGAGTTGTCTCACAGACCCAAGCTGCTGAAATATGTTTTATTTGGG
ATGATTGTGTTCTTGGGTTTGGTGTGTCTTTATAATTGTTCGTTTATGGGTCCTGGTCTT
CCTATAGCGCGTGACCATTTAGCTATTGATGATGGTTCTGATCCAGTTACTGGGATTTCT
TACCATGGCCGCATGGATATGGATATGGAAGATCAAGAACTAGAAGTTCCTAAAAGTATT
CCTGTTTGTGATATGAGCTACTCGGAGTTGATACCCTGCCTTGACAGAAATTTGATATAT
CAATTGAGATTGAGGCTCAATTTGACTGTTATGGAGCATTATGAGAGACATTGTCCTCCT
CCTGAACGTCGTTTCAATTGTCTTATCCCACCTCCAGCTGGTTACAAGATCCCAATTAGA
TGGCCAGCTAGTAGAGACCAAGTGTGGAAAGCAAACATACCCCATACACATCTTGCACAG
GAAAAGTCGGACCAAAACTGGATGATTGTGGATGGAGACAAGATAAAATTCCCTGGCGGA
GGAACACATTTTCATTATGGAGCTGACATATATATTGCAGCAATTGCAGGGATGCTCAAA
TTGCCTGGTGAAAAGCTCAGCAATGGTGGAAACATAAGAAATGTTCTTGATGTTGGCTGT
GGTGTTGCTAGTTTTGGGGCTTATCTTCTTTCCCATGATATTATAGCTATGTCACTTGCT
CCTAATGATGTACATGAGAATCAGATACAGTTTGCTTTGGAAAGGGGAATCCCATCTACG
CTAGGAGTCTTGGGAACCAAAAGGCTACCTTATCCTAGCAGGTCATTCGAGTTGGCACAT
TGTTCACGCTGTAGAATTGATTGGCTCCAAAGAGATGGCATTCTTCTGTTAGAACTTGAC
AGATTGCTCAGACCAGGTGGTTATTTTGTGTACTCTTCACCTGAAGCTTATGCGCATGAC
GCCGAGAATCGAAGAATTTGGAATGCAATGTATGATCTATTGAGAAGAATGTGTTGGAGA
GTTGTTTCAAGGAGAGACCAGACTGTGATATGGGCCAAACCTCTGAGTAACAGTTGTTAT
ATGAAGAGAAGTCGGGGGACACAACCTCCATTGTGCATTTCTGGTGATGAGCCCGATGAA
TCTTGGAATGTACCGATGAAAGCTTGCATCACTCCTTACTCAGCAAAGGTGCATAAGGAA
AAAGGAACCGGGCTAGAACCTTGGCCACGGAGGCTTATGGCTCCGCCACCTCGCTTGGAG
GAAATTGGTGTCACATTGGACGAATTCCATAAAGACACTAACGTATGGCATGAAAGAGTA
GTCGAGTATTGGAAGCAGATGAAGTCTGTTGTCCTTAAAAACTCAGTTAGGAATGTGATG
GACATGAACTCAAACCTCGGTGGGTTTGCAGCTGCACTTAAGGATAAGGACATTTGGGTG
ATGAATGTTGCTCCTGTTAATATGTCATCAAGATTGAAAATAATTTATGATCGAGGCTTA
ATCGGAACAGTTCATGACTGGTGTGAATCATTTTCAACGTATCCACGCACGTATGACCTA
CTTCATTCGTGGATGATCCTCTCGGAGACAGAAGATCGAGGGTGCAGCATCGAGGATCTA
CTTATTGAGATGGACCGTATGCTAAGGCCAGAAGGATTTATCATTATAAGGGACAAGCCT
CATATAATAAACTCCGTAAGAAAATTCTTGCCTGCTCTAAAGTGGGATGGATGGTCATCA
GAGGTAGAACCAAGGACTGATGCTCTCTCCTTGAGCGAAGAAAGAATTCTAATCATAAGA
AAGAATTTTTGGCGCGAGAAGTTAACAGTT
>Solyc02g069720.3
ATGCAGAGTCAGTTGATGTGCAGTGGGTGCAGGACAATGCTTCTTTATCCCAGAGGAGCT
TCTAATGTCTGCTGTGCAGTGTGCAATGCACTCACCCCTGTCCCACCACCTGGAATGGAA
ATGGCTCAATTGATATGTGGAGGCTGTCGTACATTACTTATGCATCCACGTGGAGCGAAC
AGTGTGAGATGCTCCTGCTGTCATACGGTGAACCTTGTCCCAGGTCCAAACCAGTTTGCT
CATGTCTACTGCGGGAACTGCCGTATGATGCTGATGTATCCATGTGGAGCTCCATCGGTT
AAATGTGCAGTATGCCATTATATTACCAATGTTAATGCAGGAGATGGAAGAGCCCATGCA
CCTTTGAACCCTCCTAACGGCACTGCTACTACTGCTTCAGGATCCTCTTCAACTGCCAAG
GCTCGTTCACAAAATCAAACTGTTGTCGTCCAAAACCCAATGTCTGTCGATGAGAGTGGC
AAGTTGGTGAGTAATGTAGTTGTTGGTGTAACAACAACATCA
>Solyc02g069780.3
ATGGCTATGTTTTGGCGTATGGCTGGCCTCTCCACTGCTTCTCCAGTGGAGACAATTTTG
GATAAGGAAAATTTTGCACTGGATGAGCTCTTGGACGAGGATGAAATAATTCAAGAATGT
AAAGCTCTTAATGGACGCCTTATTAACTTTCTGCGAGAAAGAGCTCAAGTTGAACAACTT
GTCAGGTACATAGTGGAAGAGGCTCCAGAAGATGCAGAGAAGAAACGAACTTTTAAGTTT
CCTTTTATTGCTTGTGAAATCTTTACATGCGAGGTGGACATAATTCTTAAAGCATTGGTT
GAGAATGAGGAGCTAATGAACCTGCTATTCTCATTTTTGGAACCTGAGCACACACATAGT
ACTCTGTTGGCCGGTTACTTCAGCAAGGTTGTCATATGCTTGTTGCTGCGGAAAACATCA
GCTTTTATGAACTACGTACAAGCTCATCAAGATATTATCAAGAAGTTGGTTGATCTCATT
GGAATTACATCCATCATGGAGGTGTTAATCCGCCTAATTGGCACCGATGAACATTTGTAT
AGCAACTTCTCGGAGAACATGCAGTGGTTGGAAGATACAAATGTGCTGGAGATGATCGTT
GATAAGTTTAGCTCATCAGATTGCCCTGAAGTGCATGCTAATGCAGCAGAAACTTTGTGT
GCCATTACTCGATATGCTCCTCCTGGGATTGCTGCCAAAATCTCTAGCCCTAGTTTCATT
GAGAGGTTATTTCGCCATGCTCTGGAGGAGTCACGACCTAAATCTGTGTTGGTTAACTCG
TTATCTGTGTGCATATCGTTATTAGACCCTAAGAGGCTAGCTTCAGGAACATATTACATG
TACGGTCGCCAGTCAATGCAGTGCTCTGGAGCAAGTGCAAATCCTGAGACTGTGGAAGGG
ATGTTGGGAAGCTTAGGTAATTTACTGAAGCTTCTGGATATCTCATCAGAGGATAATGTC
TTGCCAACAACATATGGGAGCTTACATCCACCTCTTGGGAAGCATCGTCTGAAGATTATA
GAGTTTGTTTCAGTCTTGGTGAGTGTTAGCAGTGAAGCTGCTGAAAAGGAGTTGATTCGG
CTTGGTGCTGTTAAACGCATCTTAGAATTGTTTTTTGAGTATCCATACAACAACTTTTTG
CATCATCATGTTGAGACTATAATAATTTCGTGCCTGGAGAGTAAGAATATTCAATTTGTT
GACCATCTTCTTAGTGACTGTAATCTTCTCTTGAAAATTCTCGAGGCAGAGAAAAACTCA
ACGCTTGCTGCTGATCAATCCAAGCCAACGGCCTCTGTTGAGGGAAGAACCCCACCCAGG
ATTGGAAACATTGGGCATGTGACGCGAATAGCTAACAAACTTGTTCAACTAGGGAACAAT
AATAATGGCATACAGTCGCGTCTGCAGGAGAATAGTGAATGGATTGATTGGCAGACAAAT
ATTCTTCAAAAACGGAATGCTGTGGAAAATGTTTTCCAGTGGGCTTGTGGGAGACCCACA
TCACTGCATGACCGAATGAGGGACAGTGATGATGATGATTATCAAGATAGAGACTATGAT
GTTGCAGCTCTGGCAAATAACTTAAGCCAGGCCTTCCGCTATGGAATCTATAACAACGAT
GAACTTGATGAGGCTCGTGGTTCACTTGAGCGGGATGATGAGGATGTCTATTTTGATGAT
GAGTCTGCTGAAGTTGTGATATCTTCACTACGTCTGGGGGACGATCAGGAAAGTGGATCA
CTTTTTACAAATTCCAACTGGTTTGCTTTTGAGGATGACAAAGAGATTCGTGAACAGTAC
ACTGCTTTGGTTGCTTCTCCTTCACCTGACACAGAAGAAACTAATATTATTAGGCCCAGC
ACAAATGATGATGCAGCTGCTGATGAAGATGATGATTTGGCAGACACTGCCTCATCTGAT
CAACCTGAGCCAAAACAAAGTTCTGATCATCCTGCACCCTCTAGTTTGTCTGAGGACTTG
CATCGTGCTACAAGTAATGAAACCATTAAGCCTCCTGAATGGGTTGAATGGCGAGAAAAC
TCTAATACAATTGCAACATCCAATCAAACCTCGGATTCAGCTGGTGTTGCTGATGTGGTC
GGGCCTCCTTTACCTAATGGCGACGTCAAAAAGGAATCAGAAGCTCCAAAGGATACTACT
CGGTCAAAAGAAGAAAATGCTCATATTCCACCCACTAATGTGTGCACCAGTAATGTGAAA
GAAGGATCATCAGGTGATACCTCACAGCCTCCAGAATCAGGTGGCAGCCAAAGCGCTAGC
AATGCTAGTTCAAGTAGTGTGGAGAAGCCCCCTGCTGGAACGGTGGGATCATCTAGTGGA
GAAACCAAAAAG
>Solyc02g070250.3
ATGGCGAATCACGTAGCTGAGGAAAAGCCTCTTAGGAAAATGGCGGAAGCTTTCAAAGAC
CTAGCCAACACTTTAAATTCTCAAACCCTAGATGAAGCTGCTAAGATGGAAGTAGCTCCT
TTCTCTCACGCTTGTACTTTGGTCTCTCCTCTATTCCGCTGCCTCGGTATCGCCTTCAAG
TTTGCTGAGCTCGATTACGTTGCTAAGGTGAATGATCTAGCAGAGGCATCAAAGTCTATT
ACAACGTTGCACACAATGATGGATCAAGATATTCAAGCAAACTGTGTGAGAAAGGCAGGT
AGTCATACAAGGAACTTGTTAAGAGTTAAGCGTGGGCTGGATATGGTTAAGGTGTTGTTC
GAGGAGATTATAGCCTCAGAGGGGAATTCCTTGAAAGATCCAGCATCAAAAGCATATACA
CAAGTGTTTGCTCCATACCATGGATGGGCCATCAGGAAAGCTGTGTCTGCAGGAATGTAT
GCCCTCCCCACCCGGCAACAGCTGATGATCAAGCTTAATGAAGATGACTCCGCAAGAACG
CAGATGCAAAATTATGTCGCCTCGTGTGATACTGTCATTTTGTACATTGACAAACTCTTC
ACGTCAAGAGATTTGGGTACTGATTGG
>Solyc02g070780.3
ATGGATCTAAGCGACGAGGTTAGGGCTACGCATAAGCGAACTTTCCTCAAGTTCTTCGAA
CAAACTGAACTGGACACGGAGCTGAAGAAGGAATTTGAATCTATGATCAACAACAATAGG
CGTCGTGTCATTATGGACCTCGCTGATTTCTACAATGACAGAGAAGGCTCTGATTTGGCT
CGCAGGCTTCTTCAGAATCCTAGTGAGTATATGCAACCGTTGATTGATGCTTTAACCGAT
ATGATCCGGACCCATAATCCCAAGTACCTTAAAGAAGGCGAGCAAGTCTTGGTTGGGTTT
ACTGGTCCTTTTGTTTCGAGGAGAGTAACCCCAAGAGAGCTGTTGTCCCGTTTCATTGGT
TCCATGGTTTGCGTTGAAGGCATTGTTACCAAGTGTTCTCTTGTGAGGCCAAAGGTTGTA
AAGAGCGTCCACTTTTGTCCGACAACTGAGAAATTTACGGCCCGTGAATACAGAGATATC
ACATCGAATGTTGGTCTGCCAACTGGTTCTGTGTACCCGACACGGGATGATAATGGCAAT
TTGCTAGTTACTGAGTACGGTTTATGCACATACAAAGATCATCAAACTTTATCAATGCAA
GAGGTGCCTGAAAATTCTGCTCCTGGTCAACTTCCTAGAACAGTGGATATAGTCGTAGAG
GATGATCTTGTTGATTCATGCAAGCCTGGAGACCGTGTAGCAGTTGTTGGGGTATACAAA
GCTCTTCCTAGTAAAAGCCAAGGAAGCATGAATGGTGTATTCAGAACAATCCTCATAGGT
AACAATGTGTCTCTCCTGAACAAGTCAGCAAATGCACCAAACTACACAGAGAAAGTCCTG
AAAGACATCAAGAATATTTCTGTTAAAGATGATGCTTTTGATCTTCTTGCTAATTCACTG
GCACCATCTATTTATGGGCATTTGTGGATAAAGAAAGCAGTTGTTCTGCTCATGCTTGGT
GGAATTGAAAAGAACTTGAAAAATGGGACTCACTTAAGAGGTGATATAAACATGATGATG
GTTGGTGATCCATCTGTTGCCAAGTCTCAGCTGCTGAGAGCAATTATGAATATTGCTCCG
TTAGCAATATCAACTACTGGTCGTGGTTCTTCCGGAGTTGGTTTGACAGCTGCAGTTACT
TCTGATCAAGAAACAGGAGAAAGAAGGCTAGAAGCTGGTGCCATGGTACTTGCTGACAGA
GGTGTTGTTTGCATTGATGAGTTTGATAAAATGAATGACCAAGATCGAGTTGCCATACAT
GAGGTTATGGAACAGCAGACTGTAACCATTGCTAAAGCAGGAATTCATGCATCCTTGAAT
GCTCGATGCAGTGTAGTTGCAGCTGCAAATCCCATATATGGTTCTTACGACCGATCATTA
ACTCCAACAAAGAACATTGGACTTCCAGACTCACTGCTCTCTCGTTTTGATTTGTTGTTT
ATTGTTCTGGATCAAATGGATCCTGGGGTTGATCGTCAAATTTCTGAGCATGTTCTGCGC
ATGCATCGGTATCGTTCTCCAATAGATGGAGGTAGCTCAACACTAGATAATGATTCAAGA
TATGAAGAGCAAAATGACAAGGATGAAATGCCCGTCTATGTTAAGTATAATCGGATGCTA
CATGGTAGAAATTCTACTCGGAGCAAGAAGGATACATTGACCATCCAGTTTCTCAAGACT
TACATTCATTATGCAAAAAACAGGATCCATCCTGAGCTGACTGATGAGGCATCTGATAAC
ATAGCTACTGCTTATGCCGAGCTTAGGAGTGCCAGTTCGAATGCAAAGACTGGGGGAGGA
ACACTTCCGATTACTGCCAGAACTTTGGAAACAATTATTCGGCTCTCAACTGCCCATGCC
AAGCTGAAGTTGAGAAGACAGGTTTTGAAGTCTGATGTAGAAGCTGCTCTTCAAGTTCTA
CATTTTGCCATATATCATCAAGAACTGACTGAGATGGAGGAACGTGAACAAGAGAGAGCA
AAGGAATTGGGGAAGAAGCGCAGTACTGACCATGATGGAGGTAACAATGCTTCAGCTCGT
AAACGCAGAGCCGAGCATGATGCAGATGATGAATCAGCTGATCATGAAGCCGGAGGAGTA
GGTGAAGCGATGGAAACTGATGATACTCCAGCAGCTGAGATCAGCACATCTCCTGAGAGA
TTGCAAGCATTCAGTGCAGCACTTGGTAGGCACAGGAACTTACAACATGTGGAACAAATT
CCAGTTGCTGATGTGGAGAATGTTGTCAACAATGGGGCGACTGTACCTTACTCAAAGGCG
GAGATAGAGAAATTATTAAAGATGATGGAAGAGAAAGGCCAATTGTGGGTACACAGTGAT
ACCAATGTAGTTTACTTCATG
>Solyc02g071120.3
ATGGCGGCAGTTTCTGGTCCTCTAACGCCTGGACAGGTGTCATTTTTGCTTGGATTTATA
CCCGTCCTTGTTGCATGGCTATACTCTGAGTGGTTGGAGTACAAGAAGTGGTTGTTCCCA
TCTAAAGTTCATTCAGACAACAATCTAGTTGAATTGGAAAATGCAACAATCAAGGAAGAA
GATCGAGCTGTCTTACTGGAAGGAGGTCTGTCAAAATCTGCATCTACGAAGGTGTCTAGT
TCATCAATAAAAACAAATATAGTTAGGTTTCTTACGATGGAGGACTCCTTTTTGCTTGAA
AATCGAGCAACTTTAAGGGCAATGTCCGAATTTGGGGGAATCCTATTTTATTTCTATATC
TGTGACCGCACAAACTTCTTCGCAGATTCTACCAAGAGCTACAATCGGGATCTCTTCCTC
TTTCTCTATTGTCTTCTGATCATAGTTGCAGCAATGACTTCTTTCAAGAAACACAATGAC
AAATCAGCATTTTCTGGAAAATCCTTGCTTTATCTTAACCGTCATCAGACAGAGGAGTGG
AAAGGATGGATGCAGGTCCTCTTTTTGATTTATCATTATTTTGCTGCAACAGAGATATAC
AATGCCATTCGTGTTTTCATTGCTGCATATGTATGGATGACCGGTTTTGGGAACTTCTCT
TATTATTACATCAGAAAAGATTTTAGTCTTGCTCGGTTTGCTCAGATGATGTGGAGGCTG
AATTTCTTTGTTATATTTTGTTGTATTGTTCTTAACAATGACTATGTGCTGTATTACATC
TGCCCAATGCACACACTTTTTACTCTCATGGTGTATGGAGCCCTTGGCATTGGCTACAAC
TACAACGACAAAAGATCAGTAATGGCTTTGAAGTTTGTTATGTGCGTGGTTGTTGTTATC
TTGATTTGGGAGATTCCTGGAGTTTTTGAATTTCTTTGGGGCCCTTTCACATTTATGTTA
GGGTACACTGATCCAGCCAAACCAGATCTTCCTCGGTTGCATGAATGGCACTTCAGATCT
GGGCTGGACCGTTATATATGGATTATTGGCATGATATATGCCTACTTTCACCCTAATGTT
GAAAAATGGATGGAGAAACTGGAGGAGTCTGAACCTAAGCGGAGACGAACAATTAAGACA
TCAATTGTTGCTGTTGCTGTAGCTATTGGGTACTTATGGTTTGAATACGTATACAAGCTG
GACAAGAACACATACAACAAGTTCCATCCCTACACGTCGTGGATTCCCATAACTGTTTAC
ATCTGCTTGCGGAATTTTACTCAGGAGCTACGGAATTTCTCTTTGACTCTATTTGCGTGG
CTGGGAAAAATCACCTTGGAAACCTATATCTCACAGTTCCACATCTGGCTGAGATCAAAT
ATGCCGAATGGACAGCCTAAGTGGCTCCTCTCCTTTATCCCAGATTATCCTTTGCTTAAT
TTTATGCTTGTCACTGCAATATATGTTTTGATATCATATAGGCTTTTTGAACTAACGAAT
ACACTCAAGACAGTTTTCGTACCCACGAGAGACAATCAGAAGCTGCTTCACAACTTCATT
GCCGGCGTCGTGATTTCTGTGTCCATATATTGCCTTTCTTTTATTCTTCTTCAGATCCCT
CAT
>Solyc02g071330.3
ATGGATGCTTTGAGAAAGCAAGCTAGTAAGCTCAGAGAACAAGTCGCTAAACAGCAACAG
GCAGTCATCAAGCAGTTTAGTGCAACTGGTTATGAAAGTTCAGATGTTATGGTCATCGAT
GAAATGGAAATGCAATTGCATCATCAACTGGACAAGTTGTATAAGTCTACCCGGGAGAAA
AGGGATTTTCAGAAAGAGATTGTTAAGGCAGCTGAAACATTTACAGCTATAGGATACAAG
CATATAGAAGCAGGAACTAAATTATCAGAAGATTGCTGCAAATATGGAGTTGAAAATCCC
AATGACGAGGTGTTAGCTAAGGCTGCTTCTATTTACGGCGATGCTCGTAAGCATGCAGAG
AAGGAGGTTGAAGATCTAAATAAACTATTCTTCAGTCAGGTACTGGAACCATTGAGAGCT
ATGGTAGCTGGTTCTCCCTTAGAGGATGCTCGTCATCTAGCTCAGCGCTACAGTAAAATG
CGGCAAGAGGCGGAGATACAGGCAACCGAAGTTTCTAGAAGACAAGCTCGGGTGAGGGAA
GCTCCCATCCCGGAGAATGTGGCAAAGCTGCACTCAGCAGAAACTAAAATGCAGGAACTC
AAAGCCAACATGACAGTACTCGGTAAAGAAGCAGCAGCAGCATTAGCTGCTGTAGAATCA
CAGCAGGAGAGGCTTACATTTCAGAGGCTTGTTGCAATGGTTGAAGCAGAAAAGCTTTAT
CATGAGAGAGTTGCTGTTATTCTGGGTAATATTGAAGCTGAGATAGTTTCTGAAAAGCAG
CGAAAAGAGGCTGCTCCTCCTGTAGCCACACTTCCTGTTAACCCTCCGGCCCAAATACCT
GAGAAAACAAAATACTTTTTGGCCGAGGCTATTCATTCTTTTGAAGCTGAATCAGAAAAG
GAGCTAAGCTTGTCTGTCGGTGATTATGTTGTTGTTCGTAAGGTGACTCAATCAGGTTGG
TCAGAAGGAGAATGCCAAGGCAGGGCAGGTTGGTTTCCATCTGAGTACGTGGAGAAACGA
CAAAGAGTACCTACTTCTAATGGAGCAACGGAAGCTTAC
>Solyc02g076720.3
ATGGCTACATCTGCTTGGGACATTGCTGCCACAGAATTCTTACAAGGTTTTCATAGACAA
AAGCTAGCATTGCCTAGACATTCTAGTAAGCAGACAAATCTTTTGCTTTGGGGTACACTT
CCAAGGCAGAGCTCTTTTGGGTATTCACATAAAAATTTGAGACTAAGGTCCCATATTCCG
GCGAAGATTAGTGCTGTAGTTTCAGGAAATGTCAGTAGCTTGGTGGATGAAAATTCAGGC
AAAGTTCAGGAGGTTGCTGAAAACCTGATACATTTATACCGTGTTCCGTTTCTACAAGAC
AGTGCCACAGCTGAGCTTCTCAAGTTGGTTCAGACAAAGATCTCTAATCAAATAATTGGC
TTGAAAACTGAACAATGCTTCAACGTTGGACTCAAATCAGATCTTTCAAGTGATAAATTT
TCTGTGCTTAAATGGCTTTTAGGAGAAACTTATGAACCTGAGAGCTTGGGAAGTGAGAGT
TTCCTTGAGAGGGAGCAGCGGAAACATCCAGATGCATATATCGTTGAAGTTGGTCCTCGG
TTATGTTTCACTACAGCGTGGTCTGCTAATGCTGTGTCAATTTGCCAAGCATGCGGGCTA
ACAGAGATAAACAGACTGGAGCGCTCTAGGAGGTACTTATTATATGTCAAGGGGTCACTT
CTAGATAGTCAAATTAATGAGTTTGCTTCAATGGTTCATGATCGAATGACAGAGTGCATT
TATGTTGAGAAGCTTACTTCTTTCAAGACAAGCATAGTTCCGGAGGAGGTTCGATATATA
CCAGTCATGGAAAAGGGTCGCAAGGCATTGGAGGAAATTAATGAGGAAATGGGCTTGGCC
TTTGATGAGCAAGACTTACAGTACTACACCAAACTTTTCAGGGATGACATAAAGCGAAAC
CCGACAAATGTAGAATTATTTGATATTGCTCAATCTAATAGCGAACATAGTAGGCACTGG
TTCTTTACAGGAAAGCTTGTTATAGATGGTCAACCTGTGGATAAGACTCTTATGCAGATT
GTCAAAAGCACTTTGCTTGCAAATCCGAACAATTCAGTTATTGGATTCAAAGATAATTCC
AGTGCTATCAAGGGGTTTCCAGTGAAGCAATTGCGACCTGTTCAGCCTGGTTCGACATGC
CCTTTGGACACGGTTACCACCGACCTTGATGTCTTGTTTACAGCAGAAACCCATAATTTT
CCTTGTGCTGTGGCACCTTATCCTGGTGCTGAGACCGGTGCAGGAGGCCGGATCCGGGAT
ACCCATGCTACTGGAAGGGGTTCTTTTGTTGTTGCATCTACAGCTGGATATTGTGTTGGA
AATCTTAACATTGAAGGGTCATATGCTCCCTGGGAAGATCCTTCTTTCACATACCCAGCA
AACTTGGCATCACCATTACAGATTCTTATTGATGCTAGTAACGGAGCATCAGACTATGGG
AATAAGTTTGGGGAGCCCTTGATCCAGGGTTATACTCGAACTTTTGGAATGAGACTACCA
AGTGGTGAGAGGAGGGAATGGTTAAAGCCAATCATGTTTAGTGCTGGTATTGGGCAAATA
GATCACCGTCACATAACAAAGGGAGAACCCGAGATTGGTATGTTGGTAGTTAAGATTGGG
GGACCAGCATATCGTATTGGAATGGGAGGTGGTGCTGCATCCAGCATGGTCAGTGGACAG
AATGATGCTGAGCTTGACTTCAATGCCGTGCAGCGTGGAGATGCTGAGATGGCACAAAAG
TTGTATCGGGTTGTCCGTGCTTGCATTGAAATGGGCGACAGCAACCCGATCATAAGCATT
CATGATCAGGGTGCCGGTGGAAACTGTAATGTCGTGAAGGAGATAATACACCCACAGGGT
GCCAAAATTGATATAAGGGCAATTGTAGTTGGCGATCACACAATGTCTGTTCTGGAAATC
TGGGGTGCAGAATATCAGGAGCAAGATGCCATACTGGTGAAGCCTGAAAGCCGCGATCTT
TTGCAAGCTATCTGTTCAAGGGAAAGACTTTCAATGGCTGTTATTGGAACAATTAATGGT
GAGGGCCGTATTGTTCTGGTTGATAGTGTGGCAACTGAAAAATGCAAGTCTAGTGGACTG
CCTCCTCCTCCACCTGCGGTGGATCTTGAGCTTGAGAAGGTGCTCGGTGATATGCCTAAA
AAGACATTTGAATTCAATCGCATGAATAATCTGCGTGAACCACTTGATATTGCTCCTGCA
ACAACAGTTTTAGATTCATTGAAGAGGGTCCTGAGGCTTCCTTCTGTTTGTTCGAAAAGA
TTCTTGACCACTAAAGTTGATAGGTGTGTCACTGGTCTTGTGGCACAGCAGCAAACTGTG
GGTCCCTTGCAGATTACTCTTGCTGATGTGGCTGTTATAGCTCAAACTTATACAGACTTG
TCTGGAGGTGCATGCTCAATTGGAGAGCAGCCAATAAAAGGTCTCTTGGATCCAAAAGCA
ATGGCAAGGCTGGCTGTCGGAGAAGCACTCACAAATCTTGTTTGGGCGAAAGTTACATCT
CTTTCTGATGTTAAAGCAAGTGGGAATTGGATGTATGCTGCAAAATTAGATGGTGAAGGA
GCTGCAATGTATGATGCTGCTGTTGCTCTTTCTGAAGCTATGATTGAACTTGGGATTGCA
ATTGATGGGGGGAAAGATAGTCTTTCCATGGCAGCCCACTCATCGGAGGAAGTTGTTAAA
GCTCCAGGGAATCTAGTCATCAGTACCTATGTGACATGTCCTGATATAACAAAGACTGTT
ACTCCAGACTTGAAGCTTGGAGATGATGGTGTGCTGCTTCATATTGATTTGGCCAGAGGA
AAACGACGACTCGGTGGATCTGCTCTTGCCCAGGTGTTTGATCAAATTGGAGATGAAAGT
CCTGATTTGGATGATGTCTCTTATCTTAAAACTGTTTTTAATGAGGTTCAGAACCTAATC
TCTGATGAGTTGATATCTGCGGGTCATGATATCAGTGATGGGGGGCTCATAGTGAATGCT
CTTGAAATGGCATTTGCAGGGAACTGTGGCATTCGTTTGGATTTAACCTCTTCTGGGAGC
ACTATACCTGAAACAGTTTTTGCAGAGGAGCTTGGCCTTCTCATTGAAGTTAGCAAGAAA
AACGTGGATTTAGTTCTGGAAAAGCTCCACCATGGTGATGTTTCTGCTAATATCATCGGT
CAAGTTACTTCATCTCCGATGGTTGAATTGAAGGTTGATGGGGTTACACATTTGAATGAG
GAAACTTCTGTGCTCAGGGATATGTGGGAAGAGACTAGCTTTCAACTGGAAAAGTTCCAA
AGACTGGATTCATGTGTAGAATTAGAAAAAGAAGGGTTAAAAAATCGGCATGAACCTTCG
TGGAAACTATCTTTCACGCCAACATTTACTGATGATAAGTATATGACTGCCATTTCAAAG
CCAAAGGTTGCAGTTATCCGGGAGGAAGGCAGCAATGGTGATAGAGAAATGTCTGCAGCC
TTTTCTGCTGCTGGATTTGAACCATGGGATGTTGCAATGTCAGACCTTCTCAATGGATTC
ATCACACTGGATGAATTTAGAGGAATTGTGTTTGTTGGAGGTTTTAGTTATGCTGATGTA
CTTGATTCTGCCAAAGGCTGGGGAGCGTCCATTCGCTTTAATGAGCCTCTTCTAAATCAA
TTTCAGGCATTTTATAACCGTCCGGACACTTTCAGCCTCGGAGTTTGCAATGGGTGCCAA
CTTATGGCTCTATTGGGTTGGGTGCCAGGGCCCCAAGTAGGAGGTGTTTTTGGTGCCGGA
GGGGATCCATCACAGCCAAGGTTCATACATAATGAGTCTGGAAGGTTTGAATGTCGTTTC
ACGAATGTGACAATAGAAGAAACACCAGCCATAATGTTCAAAGGTATGGAAGGTAGTACA
TTAGGTGTTTGGGCTGCTCATGGTGAAGGAAGAGCTTATTTCCCTGATGATAGTATTTTC
AATCATATTCTTGGCTCCAACTTGGCGCCAGTGAAGTATTGCAATGATGATGGCACACCA
ACAGAAGTATATCCTTTCAATCCTAACGGTTCTCCTCTGGGTGTAGCCGCAATTTGTTCT
CCAGATGGTAGACATCTCGCGATGATGCCTCATCCAGAACGCTGTTTCTTGATGTGGCAG
TATCCATGGTATCCTAAAAATTGGGATGTTGAAAAGAAAGGCCCAAGCCCCTGGTTGCGA
ATGTTTCAAAATGCCAGAGAATGGTGCTCA
>Solyc02g076840.3
ATGCCGTTGGTGAGAACTGCGGTGAGGAATGTGTACGGATTGGGAACGCCGGAATTGTAC
CGAGACGCCGAGAAAGAGGATCCAAAGGCGGTGCTTGACGGAGTTGCAGTCGCTGGACTC
GTCGGGATCTTGCGTCAGCTCGGCGATCTCGCTGAATTTGCAGCGGAAGTGTTTCATGGC
TTACAAGAGCAAGTGATGGTTACATCCTCGAGAAGCAATAAGTTGGTTGTTCGGGTGCAA
AAAATTGAAGCTGCACTTCCTCCACTTGAGAAATCAGTATTGGCGCAACAGAGTCATTTA
CACTTTGCTTATACAGCTGGATCCAATTGGCATGCCCGTATCCGTAGTGAACAAAATCAT
TTTATATACAATGACTTGCCAAGATTTATCATGGATTCGTACGAAGAGTGTCATGCTCCG
CCACGCTTGCATTTGCTTGACAAATTTGACCCTGGAGGACCTGGATCTTGCTTGAAAAGG
TATTCAGATCCAACTTTCTTTAAGAGAGCATCTGTTGGGTCAGACGAAGAATATATTGCC
AAAGTCCTTAAAGAAAAGAAGGGTCGGAAGATTAAGAAGAAAGGATCATGGAGGAGGAAT
GGAGAAGTCTCTCGTAGTGCGTCTATGCCCAATTATGGCAGTAGAATGCAATTTGCTTAT
AGAAATCTCGATAGGCGTCCTTCCTGGGTTCAGAGTTTCTCCGCATATGATACAACCCTC
AAATCTGACATAGATTCGAGACATGGGTCGGGTCTGACGGACTATGTTTCACAGACAAGT
TTCTCTATTCAACCTGAAGATGGAAAATCTGAGACTGTCTCGTCTACAATAAAAATGCAG
CACAATCAGTCGTTTGATTATTCTTTTCTCGAAGAAAAGAGTGATCACACTTTCAATGAT
ATTGACAAAGATTTTTCACAAGAGCTAACTGACCTTGTTTCAACGTCTGTTTCTTGGAAC
ATGAAGCTACCTGACACGCAAGAGTCTAAAGGATCCTTTGATTCAACTTCACAGCTTCAT
CTTAACAATACATTTAATCATGATTTTCCTGAGGAAAGACGTGAAGTTGTTTATGACGAC
ATTGGTAATATTGTATCCGAAGAGCAAGCTGATCGTTGCACATCTTCTATTACTTGGAAT
GATAAAACAGGACGTGAGAAACAAGAATCTAGAGAATCCTTTTCTTCTCCCTCCCAGATT
CATCATGATAATTTGCCTGATTGTGCTTCCCCTGTTCGAAAAGGCGATGATGAGTACAGT
GATATGGGAAACAGCTTAACAGAGGAGCAAATTGGCCGCAACTTATTGCCTGTTGCTTTG
AGTGATAAGATGAGAACTGCTGAAGTAGAGTCTAAAGAAATCTTTTACTCTCCGTTACAG
ATGAATCCAAGTGCTTCCATAGAAGATGATTCTCCCAATGAAAAGCTTTGGGTCATATCT
GATGAAGAGAGTAACAATTTTCCACAAGGGCAGGTGGTTCTTAGTTCACCTTTCTCAAGT
AGCAGTGTTAAGAATGAACAGTTGGACCTGAGTATTCAGAAGTATGATTTTGATGAGAGT
TTGGAGGCACTTCAAGAAAATCTAGTCCTAGATACACAGGTATTAGATATAGCAACTTCT
GAAAATATTCAACAGCAAAGTTCTGAGCCGGAGGCTGAAATTATACAAAGGTCAATTTCT
TATGAAAGCCAGTTTGATGACATTGAAAGTGAAAGCGACAGTTTTATGGATGCACTTAAC
ACCATTGAGTCAGAGTCTGAAACTGATTTGGATTGCCAAAGAAAACGAGCAATGGAGCTG
GAGTCTAGTTTGAAGACTGAATCATCCTTGAATGGAACCCATGTAAATAGTGCAGAACTT
TCTGATCGGAATTTGTCTACTCCTATACCCGAGGCTGCAGCCAGAAATTCCCCTGAGAAC
CGTGGTTTTGGTGGTAAGACCAACTTGGTATCTGCTGACTCTGATCCTGGAGATTTCTCC
TTCTCTAACAAAGTAAAACGTAAGGAAATTCCAGAGAATATCTCTTCAGGGTTTGATGAG
ATTTTATCGTCTCCGCAGATTGCTGGAATTACTTTAAAACTAGACAGTTCTATAGATGTC
CCTTCAAGTAAAAGATCCAATTTTCTGGAAGCATCACAAGAGGAACCACTTGTTAGCAAT
CATATCACCTCTAGCCCTAGAAATCCTTCTTCAGCATTGCCAGTGGTCAACAAGATCCAT
TGTAGTCCTTCCGACTCTGAAAAACCTCCACCCCAACTTCTTGCCACTCCTAAAGTCAAA
TTCTGGACAAATGGTGGCTTGCTCGGGCTTGAGCCCTCGAAGCCGCCAGATGGTGTAATA
AATAGTGTTGGTCAAGTTTATGAATCTAATCAAAATGAGGAAGTCATTGCTTCAAGGCAA
GATCCTGTTCCCAGCAGTGAAAAGCATACAGGGAAACAAGATGATGTACAGAATACGTCA
AGAGAGAAAGCTGATTGCCAAAATTCTGGTCAAGGAGTTGCCTTTTCTATTAAGAACATA
TCATCAAGATTTTCAGCCAAAGATTTAGATGTCAAACTTGACAAGTCAAGTAATTTATAC
CAGCAAAACTGCACTGGTAAGCCCCTTCACAGTTCTTCAAATGGATATGGTATGACATCT
AGGACAATCGGTACAGTTAGTCCAGAATCCCCTATTTTAGCTGGTCAAGAGAACGGAAAG
AATTCATCACGTATTCTTGAACTAGGTAATAGATTGCTTACAAATGGGTTCCATGGGAAA
CTCTCACTTGGTTGGAATGATAAGACGGATTCAGCCAGTTCTTTCAACACTGGAAGCAAT
GAGCCTATAAATGACTACCAACAATGTGTGGGTAGAACAATCAAAGACTTCCCAGGAAGA
GTGTCCCCCTTCACATCACCTCCTTCATCACCCCCACTTGGACATATGAAAATTTCATTC
CAGCCAATAGACAGCATTGAGACTACGAAACTGAAGCTCAGATTTCCTGAAAGCAATAAT
GATATGTTTCCTTCATTTCAGCTAGTACCAGAGCCTTCTATTCCTCTGCAAGAAGTTGGT
TCAGACTCCGATGATGACACATTTTCCGGATCATCTCCCGATCTATCAGATGATTATCTT
AGCCATCAGTCTGAGTCAAACTCTGAACAGTGGGAATCTGGTAATTTCCCTAATTTAAAG
GACCAAGAAGTATACAATGCTTTGCATAGAATATCATTAACTGAGTCAACTTCAACATCT
TTCGAGAATGGCCGAACAACTCATCAGGATTTGCACACCTGCAGTAGAAACCATATTCCT
TTTGCAGAATCCTCTCTGGAGGATTCTCCGTCTGATAACTTATTTGATCTTCCGGTTCTG
GATACCCAGCATTCCTCATTCAAGCATGGAGTAGGTAATACTACGTCTGCAAGAGATTTT
CTAGAGCCATTGAAGGAATCTACACCACCTGCTCCACCTCTTCCTTCAATGCAGTGGCAG
AATATGCAATCACATTTAGATGACGAACAAGATGATCTACATCTTTTCTCCGAACACCAT
CATGTGTTTGATCACAAGGAGCCTGGATCGACCATTTCCCATCAACCTAAGCCTCCTCCA
TTCAAGCAAAACCAAGTTATTGAATCTGCATTTACATTGAAAAGCAAGCAGCCACAGTCA
ATAGACACAACTGGGCAGCAATTTGCTGATCATGCTGGAAATGGCAGAGGAATCAATGAA
AAGGAAGACTTCCTACACCAGATTAGAGCAAAATCGTTCAATCTTAGACGAACTGCTCCA
GCAAAACCAACTGGAAATACAGTGCCTCCAGCAAGCGTCAAGGTCAATGCAATATTGGAG
AAAGCCAATGCAATCCGTCAGGCAGTTGGAAGTGATGATGGAGAAGATAACTGGAGTGAC
ACT
>Solyc02g077450.3
ATGGGGAAGGGTTCGAAGAATGGTGCGCTCTTCAAAGACAAGGCGAAAAATCGCGTTGAT
GATCTGCAGGGTATGTTCATGAACCTGCAATCTGCAAGGAAAGAAAGTCGAACTCATGAT
GCTGGGTTGCTTGAAGAGCAGGTCCACCAGATGCTTCGTGAGTGGAAAGCTGAGCTCAAT
GAGCCTTCCCCTGCCTCTTCTTTGCAGGGAGGAAGCCGTATCTCATCAGACCTCTATAGG
CTGCTGCATGGTGAGGAGGAAGATGATGCTACCAGTGCATTAGCTGCTCCTAAGCCTGAG
CCTGATGCTCAAAAACAAGATGTTGCTGGTTTCCAGGAGGATTTCAATGCAACCCCGGTG
ATGCAGGAACAAGGTTACCAGCTGGATGATGAATGCAAAAATACACCTTTAGCCGTCAAC
AATGCAGGGATTAACAATGAAGGCGTTGCAACACAATTAGATTACCATTCTTTTGATCTG
CAGCAAGATTTCGATCAGTTTGGATTTGATGCTTTAAATCTCTGCCTAGAGGAGAATTTG
TCTCCTATTCAGATTAGCCCTCCACCCTCTGCTTTCCTGGGACCTAAATGTGCACTTTGG
GATTGTCCTCGACCTGCGATGGGGTCAGATTGGTGCCAGAAGTCTCATGACTACTGCAGT
GACTATCATGCTGCTCTTGCGCCTAATGAAGGCTATCTTGGAAGACCTCCAGTTGTTCGA
CCAATGGGTGTTGGCTTAAAGGATAGTTTACTTTTCCAAGCACTAAGTGCTAAAGCACAC
GGGAAAGATGTTGGGGTTCCAGAATGTAGGGGCGCTGCCACTGCAAAGTCCCCCTGGAAT
GCACCAGAGCTCTTTGACCTTGAAGTTGTTGAGGGTGAAACAATCAGGGAATGGCTTTTC
TTTGATAAGCCTCGAAGAGCATTTGAAAGTGGAAACAGAAAGCAGAGGTCACTGCCTGAT
TATAACGGGCGGGGTTGGCATGAGTCTAGGAAGCAAGTGATAAATGATTATGGAGGGCTG
AAGAGATCCTACTATATGGATCCACAGCCGATGAAAAATCTGGAATGGCATTTGTATGAA
TATGAGATCAACAAGTATGATGCATGGGCCTTGTACAGATTGGAGCTGAAACTTGTTGAT
GGGAAGAAGAGTCCAAAAGGGAAAGTAATGAATGAATCAGTTGCTGATTTGCAAAAGCAA
ATGGGAAGGCTCTCTGCTGATATTCCTTTGGAGAACAAGCGCTCTGTTAAAGGCAGAGGA
AAGGCCAACTCAAAGGATGTTGTTACTAACGGGCCTCCTGCTCCAAATCAAACTGTTCCC
GCTATTGAAGGGTTTGATTATGTGGCTGGTGCACCTTTCCCTGATTATCTTGTTGATAAT
ATAGGTGGCTACTACATAACG
>Solyc02g077760.2
CGACGCCGTAGATTACGTAAAGTTGCAATTCCTAGCAGCCAGGCGCTTTCTCTACTTGGT
AGAGATCTTCGTGAAGCTCATTTGCAGGTACTTTTAGGAGGCAGTGGATATCGATCAAGC
ACTGCAACATCAACCACTGCAGCGGCAGCCAATGACCCCTTCCTCTCATCTCTAGTTTTG
AACTACCCCACATTTGAAGCAGAGGAAATTTCAAAATCTGTTTTATCCGGTGTTGAGGAC
TCTACTACGAAGAATGTGACATCACAACATATATGGAAGTTAAGTTTTGACCCTTCACTA
AGTGTGGAAGAGAGGGAAAAGAGGATAAGCCAGGCTACTGGAAGAGCTGTTTTTGTGCAA
GATCTGTTTGCCTCTTCTCTGTTAGCTGAC
>Solyc02g077850.3
ATGCTGAGATTCCACTGTTTTTTCCTGTTTCTTTGCTTCTGCGTGGGTCTTCAGCTTGTC
TGCTCTCGCCATGAGCCATATGTAATGCGAATAAGCTGTGGAGCTCGACATGATGTTCAT
ACTGCCCCTACAAAGACTCTCTGGCATAAGGATTTTGCATATACAGGAGGGATACCTTTC
AATGGAACAGCCCCAAGTTTCATTGCGCCTCAACTCACTACGCTGCGGTATTTCCCTTTA
TCAGAGGGACCTGAGAATTGTTACAATATCAAGAGAGTCCCCCATGGCCACTATTCAGTG
AGGATATTCTTTGGAATGATTGAAGAACCAAGCTTTGATAATGAACCACTATTTGATGTT
TCTGTTGAAGGCACCTTGGTTTATACTTTGCCATCTGGTTGGAGCAATCATGATGATGAA
CAAGTATTTGTTGAAACACTTATTTTTCTTGATGATGGTACTGCCTCTCTTTGCTTCCAT
AGCACAGGGCATGGAGATCCAGCTATACTTGCAATTGAAATTCTCCAAGTAGATGACAGA
GCATACTATTTTGGTGCTGACTTTGGATTAGGGACAATTATCAGAACTGTCAAAAGACTC
AGCTGTGGTGCTCAGGAATCAATGTTTGATGTTGACTACAGTGGCGATCATTGGGGTGGT
GATCGGTTTTGGAGTTCAATCAAGACATTTGGCCAGAATTCTGATCGTCGCATTTCTACC
AAAAACAGTACAAAGTCAACTTCCAAAGCACCAAACTTTTATCCAGGATCTATTTATCAA
ACTGCTCTTCTTAGCACTGACAATGAGCCAGAATTGACATACACAATGGATATCGATCCC
AATAAAAAGTACTCTGTTTGGTTACACTTTGCGGAAATTGATCCTTCAGTTACATCTGTG
GGACAGAGGGTCATGGACATTTCAATTAATGGTGACACTGTATTTCCAGCTGTCGACATT
GTGAAGATGGCTGGGGGTGTTAACAGTGCGCTTGTGCTGAACACAACAATTCTAGTCAGT
GGCAGGACCTTGACAATCACACTGCAGCCAAAAAATGGAACTTATGCTATAATTAGTGCT
ATTGAAATTTTTGAGGTTATAATAGCTGAATCTAAAACGTCACTTGACGAAGTCAGGGGT
TTGCAATCGCTAAAGCATGCACTTGGACTTCCCCTTCGGCTTGGATGGAATGGTGATCCA
TGTGTTCCCCAACAACATCCCTGGAGTGGAGCAGATTGTCAGTTTGACAAAACTATCAAT
AAATGGGTCATCGACGGGATTGGCTTGGACAACCAAGGTTTAAGAGGCTTCTTACCAAAT
GAAATTTCTCGATTGCGTCATCTTCAGAGCATAAATCTAAGTGGTAACAGCATTCACGGG
CCTATTCCTCCGGCGTTGGGAACTGTAACTACTCTGGAGACATTGGATCTCTCATACAAT
TTCTTCAATGGATCGATTCCTGATAGCCTTGGGCAATTGACCTCATTACGGACGCTGAAT
CTCAATGGCAACTCGCTCTCTGGAAGGATTCCTGCTGCATTAGGTGGAAGGCTCTTGCAC
AGAGCTAAATTCAATTTCACTGATAACGCAGGTCTTTGTGGTATTCCTGGATTACCAACT
TGCGGAACACATCTTACAGTTGGAGCAAAAATTGGGATCGGATTAGGGGCATGTGTATTT
GTCCTGCTTATTGCTACTTGCATAACATGCTGGTGGAAGAGACGGCAGAATATCCTCCGT
GTGCAAAGAATTGCTGCAAGAGATGCTCCATATGCAAAGTCGAGGACTCAATTCAATCGA
GATGTACAAATGGCAAGAAGCTTTAGTCAGGAACATACGCGAACAGCTGCTGAGAATGGA
CCTCCCTTGCTTACC
>Solyc02g078120.2
ATGGCAGGATTTGATCTGGGCTCCGTGCCGTTCAATTCCGACGGATGGGGTCCACCGGAT
TCATCCGTCTCCGTCCCAAACCAAATCTCTAACGCCCCTTTTGCCCCTTTCTCCCGCTCC
GACAAGCTCGGCCGAATCGCTGATTGGACTCGGTCTCTCTCAAACCGACCTGGATCTAAC
TCCAAGCAGAACCCTACTGATTCCGCTTTCGACTTCTCCGGTGACGACTCCTTTGCTACA
CTCAACGCTGACGAAGATTCATCTTTCCGTCTCGTTGATACTGCCGCTAAATCCCATCAC
CATGGACAACATCGTCCGAAGTTTAACCCTAGGTGGCGGTTCAATCCACATAATAACCGT
TCTCAGCTTCCACAGCGGCGCGACGAGGAAGTCGAGGCCAAAAAACGTGAGCAAGAGAAA
GAAAGAGCTCGTCGGGACAGATTGTATAATCTCAATCGTTCAGGCACCAATGCTGGCCAG
AGAAGGGAATCTGCGGTGTTCAAGTCATCAGTTGATATTCAGCCTGAATGGAACATGCTT
GATCAGATCCCGTTTTCTACCTTCTCAAAGCTTTCGTTCTCCGTTCCAGAGCCTGAAGAC
CTGTTAATCTGCGGTGGCCTTGAGTTTTACGACCGGTCCTATGACCGTATTACTCCAAAG
AACGAACGTCGTCTGGAGAGGTTCAAGAACAGGAATTTCTTCAAAATTACTACTACTGAT
GATCCTGTTATCCGCCGTTTGGCTAATGAGGATAAAGCTACTGTTTTCGCCACAGATACA
ATCTTGTCTACTTTAATGTGTGCTCCCAGGTCTGTTTACTCATGGGATATTGTTGTTCAG
CGTGTTGGGAATAAGTTGTTTTTCGACAAGCGTGATGGGTCACAGCTGGATTTGCTTTCT
GTGCATGAAACTTCGCAAGAACCATTGCCTGATGTGAAGGATGATATCAATTCAGCTTAT
TCATTGAGTGTCGAGGCAGCTTACATCAATCAGAATTTCTCGCAACAGGTGCTGATTAGA
GATGGGAAGAAGTTGAGTTATGATGAGCCAAACCCGTTTGCAACTGAAGGGGAAGAGGTG
GCATCAGTGGGTTACAGATACAGAAGGTGGAAACTGGATGATGATACATATTTGGTTGCA
CGATGTGAAGTGCAAAGTGTTGCTGAAGTGAACAACCAGAGATCATTCCTGACTCTGAAT
GCCTTGAATGAGTTTGATCCAAAGTACTCTGGTGTCGATTGGAGGCAGAAGCTTGAGACA
CAAAGGGGTGCTGTGTTAGCTACTGAGTTGAAGAACAATGCTAATAAACTTGCTAAATGG
ACTGCACAAGCACTGTTAGCTAATGCTGATATGATGAAGTTGGGTTATGTATCAAGAGTT
CATCCCAGGGATCATTTTAACCATGTGATATTAGCTGTTGTAGGATATAAGCCTAAAGAC
TTTGCTACACAAATTAATTTGAACACATCAAACATGTGGGGTATTGTGAAAAGTATTGTG
GACCTCTGTATGAAGTTGAATGAAGGGAAATATGTGCTTGTTAAGGACCCAACCAAGCCA
CAAGTTAGAATTTATGAGGTGCCTCCAGATGCGTTTGAGAATGACTATGTTGAGGAGCCA
TTGCCAGAAGATGAACAGGTTCAGCCTCCTACTGAAGATGCGCAAGGTGCTGCGGAGGCA
AACGGGGCTGCAAATGAAGTAGAGGAAAAGGAGACTAGCACTGAGGCTGCA
>Solyc02g078640.3
ATGCTGAGTGGAAAGAAGCCTGTCCAAGCCGCTCCTCCTAGTAAGAAAGGGACATCTGCA
AAATCTGGTACAAGTAAGAAGGGTGATGGAACTTCTCAGTTAAAAGCATCTAAGTCTGTT
GAAGTTGAAGATGTTGAGCCCACAGAGATGAGTCTTGAAGAAATTGAAAGTAAGTTAGGG
TCCCTTATACAGACGGAGACGATTACTCAGTTGAAGAGTGCTGTGTGGAAAGAGAGGCTT
GAAGCTATTAATTCATTCAAAGAACAGGTTGAAGCGCTACAAGTGCTTGACCCTTCAGTG
GAGATTTTGGTCCGTCTTCTCTGTGCTGTTCCTGGTTGGAGTGAAAAGAATGTCCAGGTC
CAACAGCAGGTTATTGATGTAATTTCCCACATTGCTTCAACTGCTTCAAAATACCCAAAG
AAATGTGTTGTGCTTTGCATTCAAGGTGTGAGTGAAAGGGTTGCTGACATTAAGACTCGT
GCTCAGTCCATGAAATGTCTAACTACGTTTTGTGAAGCTGTGGGCCCAGGGTTTATTTTT
GAGAGACTGTATAAAATTATGAAAGAGCACAAGAACCCTAAGGTTCTTAGTGAAGGCATA
TTGTGGATGATTACTGCAGTGGATGACTTTGGTGTTTCACTGCTTAAACTAAAGGATTTA
ATTGATTTCTGCAAAGATACTGGCTTGCAATCCAGTGCCCCTGCCACAAGGAATGCAACC
ATTAAACTTATTGGCACTTTACACAAGTTTGTCGGTCCAGATATCAAAGGGTTCTTGTCA
GATGTAAAACCTGCTCTTGTTAGTGCACTTGATGCAGAATATGAAAAAAATCCATTTGAG
GGGACATCTGCAGTCCCAAAGAAGACTGTGAAGGTATCAGATACCCCTTCCTTGTCTAGC
GGTGGGCTTGATAGTCTTCCACGCGAAGATATTAGTGGAAAGATAACTCCTGCTTTGCTC
AAGGGATTGGAAAGTTCTGACTGGAAGGCTCGCTTAGAATCTATTGAAACTGTAAATAAG
ATATTGGAAGAAGCCAATAAGCGCATTCAGCCTACTGGAACTGGAGAGTTGTTTGGTGCT
CTTAGGGGTCGTCTATATGACAGCAACAAGAATTTAATCATGGCCACTTTGTCAACTTTT
GGTGGTGTTGCTTCTGCTATGGGACCGGCAGTTGAGAAGTCAAGCAAGGGGATTCTGTTG
GACATATTGAAATGTCTTGGTGACAATAAAAAGCACATGAGAGAGTGCACTTTGAATACA
TTAGATTCATGGCTTGCTGCTGTTCATCTTGACAAAATGGTACCATACATTACTACTGCG
CTAACTGATGCCAAACTTGGTGCGGAAGGCCGCAAAGATCTCTTTGATTGGTTGTCCAAA
CAACTTACTGGAATGAAAGAATTTCCTGATGCTGTACATCTTCTAAAGCCCGTAGCCTCT
GCTATGACGGACAAATCAGCTGATGTTCGGAAAGCAGCAGAAGCATGCTTTGGAGAACTT
GTTAGAGTGTGCGGGCAGGAGACGGTGAGCAAGAACTTGAAAGATATTCAAGGACCTGCT
TTAGCTATTGTTGTTGAACGATTGAGACCATATGGGGTACTTCAAGAAACCTCTGATCTG
GGAAGAACAACTTCCACTGGGACAACATCGAAGGTGGGGTCAAAGATAGGAAAATCCACT
GGTCCTGCTGATCGTGCTTCTAGGCATGGAAACAGAGCTGGTGCTTCGAGAGTTATTCCT
GCAAGGAGCTCAAGGCAAGAGACCCTAATGTCTGTTCAGGACATTAGTATCCAGTCACAA
GCTTTGATAAATGTCAAGGACTCAAACAAGGGTGACAGAGAGAGAATAGTTGTGCGCAGA
TTTAAGTTTGAAGAGCCACGATTGGAACAGATTCAAGATCTTGAGACTGACCTGATGAAG
TACTTCAGAGAGGATTTGCATCGGAGGCTTCTCAGTACAGACTTCAAGAAACAAGTTGAT
GGAATAGAGATGCTGCAAAAGGTGCTTCCATCAATTGGGAAGGAATTAATTGAAGTTCTT
GATATAGTACTGAGATGGTTTGTCCTGAGGTTCTGCGAATCAAACACTTCCTGCATATTA
AAGGTTCTGGAATTCCTGCCTGAGCTTTTTGAGATGTTAAGGAATGAGGGATACATGATG
ACTGAAGCTGAAGCTGCCATTTTCCTTCCTTGTTTGGTTGAGAAGTCTGGCCATAACATT
GAAAAAGTGCGAGAAAAAATGCGAGAGCTAACTAAGCAAATCATCCAAGCATATTCTGCT
GCAAAGACTTTTCCTTACATTTTGGAAGGCTTACGATCAAGGAGCAATCGAACTCGTATA
GAATGTGCTGACCTTGTTGGCTACTTACTGGATAATCATGAAGCTGAGATTGGTGGACAA
TTGAAATCCTTGCAAGTTGTTGCAAGTTTAACAGCAGAACGAGATGGTGAAACTAGGAAG
GCTGCTTTGAATACTTTGGCTATTGGCTATAAGATTCTTGGTGATGACATTTGGAAATAT
CTTGGAAAGCTGACAGAGGCTCAAAGAAGCATGTTAGATGATAGATTCAAGTGGAAGGCA
AGAGAGATGGACAAAAGAAGAGAGGGCAAACCTGGTGAAGCTAGGGCTGCTTTAAGGCGT
TCAGTGAGGGATAACGGGACTGATCTGGCAGAGCCGAGCGGTGAAGTTTCACGGTCGACA
GCTGGCCCAATCTTAAATAGGGATATATATAACAATACAGAGCTTCCCATGGAAAGAAAT
GTGAATCTACGGCCAGTTGCCGGTACAATTGGTCCATCAGACTGGAATGAAGCTCTTGAT
ATTATATCATATGATTCTCCCGAGCAGTCTGTTGAAGGAATGAAAGTTGTGTGCCATTTG
TTGGCCCTAGCAACCAATGATCCTGAAGGCAGTGCCATGGATGAAATTGTCAAAGATGCA
GATAGGCTTGTTTCCTGCTTAGCAAATAAGGTAGCAAAAACTTTTGACTTCAGTCTGATG
GGTGCATCTTCAAGATCTTGCAAATATGTTCTTAACACACTCATGCAGACATTTCAGAAT
AAAACGCTTTCTCATGCTGTAAAGGAGCGTACCCTAGATATCCTCATTACTGAACTTTTG
CTTTGGCTTCTTGATGAGAGAGTACCCCGCATGGATGATGGCAGTCAGCTCTTGAAAGCG
TTGAATGTTCTGATGCTAAAAATCTTGGACAATGCTGATAGAACATCCTCCTTCGTTGTG
CTGATTAATCTATTACGACCTTTGGACCCATCAAGGTGGCCATCTCCAGCAACAAATGAA
TCTCTTGTCATAAGAAATCAGAAGTTCTCTGATTTGGTCGTCAAATGTCTTATAAAACTT
ACAAAGGTTCTTCAAAGCACCATATATGATGTTGACCTTGATCGCATCCTTCAGAGTATT
CACATTTACCTGCAAGAATTAGGAATGGAAGAGATCAGGAGGAGAGCGGGAGCCGATGAT
AAACCTTTAAGAATGGTGAAAACTGTGCTGCATGAACTTGTCAAGCTTCGTGGTACTGCC
ATAAAAGGTCATCTGTCCATGGTGCCAATCGACATGCAACCACCTCCAATTATTCTTGCC
TACATTGATCTTAACCTTCAGACCTTGGCCGCTGCAAGGATGTTGACTCCGTCTGTACCT
GGCCAAACTCACTGGGGTGATTCTGCAGCAAATAATCCAGCACCAGCAACACATAATGCA
GATGCTCAGTTGAAGGAACTTGCTGCCATATTTAAGAAGATTGGTGACAAGCAAACCTGC
ACAATTGGTCTTTATGAGTTATACCGGATCACACAATTGTATCCCAAGGTTGATATATTT
GCTCAGCTGCAAAATGCTAGTGAGGCATTCCGAACATATATTAGAGATGGTCTAGCCCAG
ATGGAAAAGAATGCTGCGGCTGGAAGGACTCCTTCTAGTGTACCCATGCCAACTCCTCCT
CCGTCTTCACTAAACCTGTCTTCTCCCAAATTTGGTCCTTTATCTCCTGTAAATACCAAC
CCATTGAATGATGCAAAATCTGTAAACAATAAAATTGAACCATCACACTTTAGTTTGCCA
CCGTCGTATGGCGAAGATGATAGAGGTGGTAATGCTCTCCCCTCAAGAGGACTATCATCT
GAACATTTGGAGTTGCAGAGAAATGATAGATTGCCTTCTGGAGTTACTAGTGGAACACTA
GAAGCGATCCGCGAAAGAATGAAAAGTATTTCATTAGCTACTACCGTGGGGAATGCGGAC
CCAAGTAATAGACCACTGATGTCCATGAATGGTAACATCAGTCACGTGGTGTCAAATCAC
GGTCCTGGCACTGAACATTCTAGTGTTGAAAATACCATTCAGAGTGGGGTTCTTCCCATG
GATGAGAAGGCACTTTCAGGGCTCCAGGCACGAATGGAGAGGCTGAAGAGTGGATCTATG
GAATTC
>Solyc02g079750.3
ATGAACGTGTATCGTTACTGTGTTCTGTTGTTGATTTGTGAATGGCACAGGTACCAGAAA
CTCTTTCAGAAGAGGTTCTTGGAAAGATGGGTGGACCAGCAAAAGCGATGCCCAATTATC
ACACCCAATGACCTTGCTGAAGCTGATGGCTTTGTGTTTGGATTCCCAACAAGATTTGGG
ATGATGGCTGCTCAGTTCAAGGCATTTCTTGATGCCACTGGTGGTCTCTGGAGAACTCAG
CAGCTTGCAGGCAAGCCAGCGGGCCTTTTCTACAGTACTGGCTCTCAAGGAGGTGGCCAA
GAGACTACTGCGTTGACTGCAATTACTCAGCTTGTTCACCATGGAATGATCTTTGTCCCG
ATTGGTTACACATTTGGTGCTGGCATGTTCGAGATGGAGAAGATTAAAGGTGGAAGTCCT
TACGGTGCAGGAACTTTTGCTGGAGATGGCTCTAGACAGCCAACAGATCTTGAACTGGAG
CAAGCTTTCCACCAGGGAAAACACATTGCTACCATCGCAAAGAAGCTCAAAGGCTCTGCT
>Solyc02g080630.3
ATGGCGGAAGCAAGTGCACCAGCTGTACCAAGTACTGAGTTGTTGGAGTGGCCAAAGAAA
GATAAGCGCAGAATGTTGCATGCTGTATATCGTGTCGGTGACCTTGAACGTACCATCAAG
TTTTACACAGAATGTTTTGGGATGAAATTGTTGAGGCAGAGAGATATTCCAGAGGAGAAG
TATTCGAATGCTTTTCTTGGTTTTGGCCCTGAAGAGTCTCACTTTGTGGTTGAGTTGACA
TATAATTATGGAGTTGATAAGTATGACATCGGAACCGGCTTTGGGCATTTTGCTATTGCC
ACACCAGATGTTTACAAACTGGTTGAGGAGATAAAGGCCAAGGGTGGAACTGTCACAAGG
GAGCCTGGTCCTGTCAAGGGTGGATCTAGTGTTATTGCTTTTGTCAAAGATCCTGATGGC
TACCTATTTGAAATCATCCAGAGAGAGTCTACTCCTGAACCACTTTGCCAAGTGATGCTT
CGTGTGGGGGATCTTGAACGTGCGATCAAATTCTACGAAAAGGCACTTGGGATGCAAGTG
GTGAAGAAAGTTGATAGACCAGAGCATAAGTATACCATTGCTATGATGGGATATGCTCCA
GAGAAAGAGACGACTGTTATTGAGTTGACATACAACTATGGTGTGACTGAATACACAAAG
GGAAATGCATACGCACAGATTGCAATAGGCACTGATGATGTCTACAAAAGCGCGAAGGTT
GTCAATCTTGCTATCCAAGAGCTCGGAGGAAAGATAACTAGACAGCCAGGATCAATTCCT
GGACTTAACACCAAGATAACTTCATTTCTGGATCCAGATGGCTGGAAAACAGTGCTGGTT
GACAATAAGGATTTTCTGAAGGAGCTAGAATCGTCCAAG
>Solyc02g082220.3
ATGGGCACCGAATATCCCAATCGGCCAACCTTTCCCTCAAGGCCTGCTGCTACACCTTTT
GGTGTTCCGCAGAGTACAACTCCTTTTCAATCATCTCGTCCAGTGGTTGGATCTGATGCT
TCTGCTTTTCGGCCTGCTCCTCCTACTTCTTCTCCGGCTATGCCACCTCCTTCCTCATCT
GGACCCATGGTTGGACCAGGGATATCTTCTTTTAGACCGATGCCACCCGGGATGCCTAAT
GATGCAGGGAGGCCACCTCCAACATCAACACCTCCATATGGGCCGACAGTCTCTGGCCCT
TTCCCACGTTTCCCCTCACCGCAGTTTCCTTCTACAGCTCAGGTACCACCTCCACGCACT
TCGATGCCGGGGCAGCCGGTTGTAGCAGCCCCTGTTAGACCTGTTTCAGGGCCTTTCTCA
ACACCTCCTGGTGCCCATCATCCACAAATCCAACCTCCTACTGTTCCGATGGGATCGCCT
CCTCAAGGTGCAAGTACAGTGCAGCCTAGTCCAAATGTTTATCAGGGTCCCATGCAGTCC
CAGTTTTCTGCTGCCAGAGCAACCTCACAGCCATCTTCCCCTTTAGCAGGTTCAGCTTAT
CCTGCTGCTAGACCTGGCTTTCAATCTGGTTTTCCAGGATATATAAGTCAGCAACCTTCA
GGGTTTGCACAAGCTCCCCCTAGACAATCAGTACCATTTCCTTCTCAGCCTGGCGGCTAT
GTTCCACCAGTGCCAGCAGCTTCTAGCCCCTATCTTTCTCAACAAGGAGGGTTTGCACCA
CCACCACCACCTCTAACATCTCAACGTCCAGGATCTATGCCTCCTACATCTGCTATGCAA
GGTTTGGTGGAAGACTTCAGTTCCTTCTCAATTGGGTCTGTTCCAGGATCATTTGATTCC
GGCCTTGACTCTAAGGTTCTACCAAGACCAATTGATGTTGATGTTGAGCGGAATGTTTTG
TCTGAGATGTATCCCATGAACTGCAGTTCAAGATTTTTGAGGCTCACAACTAGTGGCATA
CCAAATTCTCAGTCTTTGGCTTCAAGGTGGCACTTATCTCTTGGAGCAGTTGTTTGTCCT
CTCGCCGAGGCATCAGATGGGGAAGAAGTTCCTGTGGTTAATTTTGCCCCAACTGGTATC
ATCCGCTGTAGAAGGTGTCGCACTTATGTAAATCCTTATGTGACATTCACCGACAGTGGA
AGAAAGTGGAGATGTAATATATGTGCATTGCTTAATGAAGTTCCTGGTGAATATTTCGCA
CATTTGGATGCCAGTGGCAGAAGAGTTGACTTGGATCAAAGGCCTGAACTTACCAAAGGT
AGCGTGGAGTTTATTGCTCCAGCTGAGTACATGGTCCGGCCTCCGATGCCTCCCCTGTAC
TTTTTTCTCATTGATGTATCTTTGACTGCTGTGAGAAGTGGAATGCTTGAGGTTTTAGCA
CAAACCATCAAGAACAGTTTGGACAGCTTGCCTGGATTTCCAAGAACACAGATCGGGTTT
ATAACATATGACAGTACAGTACACTTTTATAACATGAAGTCATCCTTGACTCAACCTCAA
ATGATGGTCATGTCAGATCTTGAAGATGTATTTGTGCCATTGCCAGATGATCTTCTTGTC
AACTTGTCAGAATCAAGAACTGTGGTAGATGCATTTCTAGACAGCCTTCCTTCAATGTTT
CAGGATAATGCGAATGTGGAATCAGCTTTTGGTCCAGCTCTTAAAACAGCCTTCATGGTT
ATGAACCAACTTGGCGGTAAATTGCTGATCTTTCAAAGCAGTCTTCCATCACTTGGTGTT
GGTCGCTTAAAATTACGAGGAGATGATGTTCGTGTATATGGAACTGATAAAGAGCATACA
ATAAGAGTACCTGAAGATCCTTTTTATAAACAAATGGCTGCTGATTTCACCAAGTATCAG
ATAGCAGTCAATGTATATGCTTTCAGTGACAAATATACTGACATAGCTACTATAGGTACG
CTGGCAAAGTACACAGGTGGTCAGGTGTACTACTATCCAAGTTTTCAAGCGTCCGTTCAC
AAAGATAGATTGCGTCACGAGTTAACCCGAGATCTTACAAGGGAGACTGCTTGGGAGTCT
GTCATGCGCATAAGATGTGGAAAAGGTGTTCGTTTTACAACATATCATGGGAACTTCATG
CTGAGATCCACTGATCTGATAGCACTTCCTGCTGTTGACTGTGATAAAGCATATGCAATG
CAGTTATCCCTTGAAGAAACACTACTCACTTCCCAGACAGTATTTTTCCAAATTGCTCTA
CTATACACATCATCTTCTGGAGAAAGGCGCATTAGAGTACACACAGCAGCAGCACCGGTT
GTTTCAGATTTAGGAGAAATGTATCGCCTAGCTGATACTGGTGCTATCATTTCTCTTTTT
ACCAGGCTTGCCATTGAGAAAACTCTGACCTCTAAATTAGAGGAGGCTCGAAATTCTATT
CAACTCAGGATTGTGAAAGCTCTTAGAGAATATCGAAATCTCCATGCTGTTCAGCACCGT
GTGGCTGGAAGGATGATTTATCCAGAATCTTTAAAGTACTTGCCATTATATGGATTAGCT
TTATGCAAAACAACTGCCCTTCGCGGTGGATATGCTGATGCTCAGCTTGACGAACGATGT
GCTGCTGGATATACCATGATGGCTTTGCCCGTTAAAAGATTGTTGAAGCTTCTATATCCT
AAGTTGATCCGTATAGATGAATATCTTCTAAAAAAACCATCTTCGCGAGAGGAGTCTAAA
GACATCTTGAAAGGGGTTCCACTTACAACAGAGAGCTTAGATCCCCAGGGTCTCTATCTC
TTTGATGATGGTTTCCGGTTTGTCATCTGGTTCGGTAGAATGCTTTCTCCTAATATGATC
CAGAGTTTGCTCGGAGAAAACTTTGCTGCTGACTTCTCTAAGGTTTCACTTCAAGAGCTA
GATAATGAAATGTCAAGAGAACTGATGGGTTTGCTTAAAAGACAGAGGGAGAGTGACAGA
TCATATTATCAGTTATGCCATCTTGTGAGGCAAGGTGAACAGCCTAGAGAAGGCTTCTTC
TTGCTTGCAAATCTGATTGAGGATCCAGTTGGTGGTTCTATTGGTTACCAGGATTGGATT
CTGCAAGTACACCGACAAGTCCAGCAAAATGCA
>Solyc02g086460.3
ATGGAATATGACGCTGAAATACCAGAGATCAAAAGTATAAAGGAAGAGAATTTGCTAGGG
GAAGTGTACACAATATCAGACAAACTGAAGATGGAGAAAGACAAGAGGGACCGATCACTA
TCTGAGTTTGAAGGAACTTCAGACGTTGAAAATGTTAAGGATCTTATTAAAGGTAGTTAT
GGAACCACTGAGGGTGAAAATTTTTATGCATCACCCTTAGTTTCCAAGGCTGTTGAAGAA
AATGGTAGTTCAGTGGAAGCCCCTGTATCAGTCAATACACCAAACAAATCAGATGAACAG
ATGTCCGGGAGTTCATTCCATCAGGAGGAAAAAGCAGAAGAGAAAAGAGTAGAAATCGTT
TCTGCGGGAATACAGAATCCAAGTGAAGAGAGTGAAACATCTTGTGAAATGAACAATGTT
GAGAAGAACACATCTATCCCCTTGACCGTCCGAGGAGATGTTAGCTCTGAAAAATATAAA
ACGGAGGGGGCAGACGCTGAAGCAATCAAATCACCTGGTGACGCTAACGATGAGAAAGTA
GTCAAAGATGAGAATGACTACAATGGCGATAGAAATATTTTCATATCCCCCAATTCAGAG
TGCCAAAGAGGAGAGGACGAGAAAAAAGAGACAGGAGATGGAGAGGGTGCTAGGAATGTG
CTTTTTAACTCATTTGTTGATGTTGTAGAAGAAACCAGGTCAGATTATGCTGAATCAGAT
ACGAGTGGGAAACATGGGGACAACTCAATCGAGAAGGTAAACCAAGATGTTGCTGACCAT
CCAGAAGTAGAGCAAAAAACTGAAGAACTAGAAATTGAAGAAAAACCAATTATTGAAGAG
AAAACTAAAGAACCAATAGTTACGGAGAAACATGCAGGATCAGCGGTTGAAGAAAAACCT
GAAGAACCAGCAGTTGAAGTAAAAACTGAAGAACCAGTTGTGCAAGAGAAACCTGAAGAA
ACAGAGGTTCAGGAGAAATTTGAAAGAACAATGGTTGAAGAGAAGCCCGAAGAACTAGTG
GTTGAAGAAACACCAAAAGAACCAACACGGGAAAAAACATCCAAGGAGTTAGAGTTTGAA
GAAAAACCTGAGAAGAAAATCCAAGTTGTAGACTTGAACGACAAAAGTGAGAATGAACTT
CCATGCAATACCAACAATGATGCTGCTAACTTTGCAGAATTTGAGGAACCAGCAGTTGAA
GAAAAACCTGAAGAAGTACAGAAACCTGATTTACCCATGGTTAGGGAGAAATATGAAGAA
CCAATGGTTGAGGAAAAATCTGAAGAATCATTTGAGGAGAAAACTCAAAAACCAGAGGCT
GGAGAGAAACCTGAAGAACCAACAGCTAAAGAAATACCTGAATATCTAGCAGAGGAGGAA
ATGCCTGAAGAGCTAGCCCTTGAAGAGAAACCTAGAGAACCAAAAGTTGAAGAGACGCTT
GAAGTACTAGATGTTGAAGAGAAATCTGAAAAAAAAGCAATTATACAGGAGAAACCTGAA
ACGGAAGCTCTTCAGGAGAATAATTCACCAATTGAACAGTCAAAGAACAAGACAGACAAT
GCAATTCAATGCAATACTGACAATGCTATTGCCGATCATGAATCAGTTGAGGAAAAAACT
GAAGAAACAGTAGTTGAAAATAAACATGAAGAATTAACAATTGAAGAGAAATCTAAAGAG
GCAGTGGTTATGAAAAAACCTGAACTGGTAGTTGAAGAGAAATCTGAAAAACCAGTAGCA
GGAGAGGAACTTGAAGAACCATCGATTGAGGAGACACTAGAAGAACCAGCAGTTGAAGAT
AAACCTGAAAAACCAGTAACTGAAGAAGCACCTGAAGAACGAACACAGGAAGAAACACCA
AATGAACAAGCATTTGAAGAGAAACATGAAAACCCAGTAACTGAAGAAGCACCTGAAGAA
CCAACACAGGAAGAATCACAGAAGGACCTAGCATTTGAGGAGAAACCAGCAGTTGAAGAT
GAGAAACCCAAAAAAGTATCTCTTTTGGAGAAGAAAATGCTAGTTGTAGACACTAAGGAC
AACACTGATAGTGATATTCCATCCAATACCAACAACGATGCTGCTTACTATCCAGAATCT
GCGAAAAAAACCGGAGAACCAGCAGTTGAAGAAATACCTGAAACCCCAGTTTTTGAAGAG
AAACGTGATGTATCAGAGACTAAAGAGAAACCTGAAGAACCAACGGTTGAGGAGAAACCT
GAACCAACGGCTGAAGAGAAACCTAAGGAACCGACAGCGAAAGAAACACCTGAAGAGCTA
GCAGGGAAGGAAACACATGAAGAACTAGCATTTGAAGAGAAACCTGAAGAACCAACTGTT
GAAGACATACCTGAAAAACCAGCAGTAATGGAGGAGGAGAAACTTTTAACAGAAGGGCTT
CTGGAGAAGAATTTGCCAATTGTAGACTCAAAGGACAAGATAGACGATGCAAATCCATGC
AATACCACCAACAATGATATTGCTAACTATGCATCAGTTGAGGAAAAACCTGACGAACCA
GTAATTGGAAAAACACATGAAGAATTAGCAATTGAAGATAAATCTGAAGAATCAGTTGTT
TCGGAGAAGCTTGAAGAACTAATGGTTGCTGAACAACCGACAGTTGAAGAGAAACCTCAA
AAACCAGCAGTTGGGGAGAAACATGAAGAACCAGCCGTTGAAGAGGAGAAACCTGAAAAA
AATATGCTAATTGTAGACTTGAACAACAAAACTGGTAGTGAAATTCCATGCAATGCCGGT
AATGATGTTGCACACTTTTCAGACACCGAGGAAAATCCTGAAGAATCGGCATTTCAAGAA
AAAACTGAAGAATCAGTCATTGAACAGCAACCTGATGTACCAGCAGTTAAGGAGAAACCT
GAAGAACCAACACTTGAGGAGAAAACTGAAGTACTAGTTGAGGAGAAACCTCAAGAACCG
GCGTCTAAAGAGAGACCTGAAGAAGCGGCAGCTAAAGAAACAGCTGAAGAGCTAGCAAAG
GAGGAAGCACCTGAAGAACTAGCACTTGAAGAGAAACCTGAAGAATCAACAGTTGAAGAG
ACACCTGAAGAACTAGTTCTGGAAGAGAAAGATGAAAAAACAGCTATTAAAGAGAAGGAG
CTTGTTAGAAAAGCTCTTCAGGAGAAGAAATTGTCGATTGTAAACGCAGAGGATAATATA
GACAATGCAATTCCATGCAATACCAACAATGACATTGCTGACTATGCATTAGTTGAGGAA
AAAATTGAAGAACCAGTAGTTGAAGAGAAATCTGAAGAATCAAGGATTTTGGAGAAATCA
[truncated: 8,167 more rows]
